# Supplementary material for: Taxonomic review of Korean Siphonaria species (Mollusca, Gastropoda, Siphonariidae)
Source: Biodivers Data J. 2025 Feb 18;13:e139388. doi: 10.3897/BDJ.13.e139388 (PMC11862827; doi:10.3897/BDJ.13.e139388)
Supplement: XML Treatment for Siphonaria acmaeoides [file BDJ.13.e139388-treatment1.xml]

<!DOCTYPE tp:taxon-treatment
  PUBLIC "-//TaxonX//DTD Taxonomic Treatment Publishing DTD v0 20100105//EN" "tax-treatment-NSO.dtd">
<tp:taxon-treatment xmlns:tp="http://www.plazi.org/taxpub"><tp:treatment-meta><mixed-citation publication-type="journal"><person-group><name><surname>Kim</surname><given-names>Yukyung</given-names></name><name><surname>Park</surname><given-names>Jina</given-names></name><name><surname>Hwang</surname><given-names>Ui Wook</given-names></name><name><surname>Park</surname><given-names>Joong-Ki</given-names></name></person-group><article-title>Taxonomic review of Korean <italic><tp:taxon-name><tp:taxon-name-part taxon-name-part-type="genus" reg="Siphonaria">Siphonaria</tp:taxon-name-part></tp:taxon-name></italic> species (<tp:taxon-name><tp:taxon-name-part taxon-name-part-type="phylum">Mollusca</tp:taxon-name-part></tp:taxon-name>, <tp:taxon-name><tp:taxon-name-part taxon-name-part-type="class">Gastropoda</tp:taxon-name-part></tp:taxon-name>, <tp:taxon-name><tp:taxon-name-part taxon-name-part-type="family">Siphonariidae</tp:taxon-name-part></tp:taxon-name>)</article-title><source>Biodivers Data J</source><day>18</day><month>02</month><year>2025</year><volume>13</volume><pub-id pub-id-type="doi">10.3897/BDJ.13.e139388</pub-id></mixed-citation></tp:treatment-meta><tp:nomenclature><tp:taxon-name>
            <object-id xmlns:xlink="http://www.w3.org/1999/xlink" content-type="arpha" xlink:type="simple">7AFBE1FC-ED80-5A0E-BA7D-0D7D215CF3A2</object-id>
            <tp:taxon-name-part taxon-name-part-type="genus">Siphonaria</tp:taxon-name-part>
            <tp:taxon-name-part taxon-name-part-type="species">acmaeoides</tp:taxon-name-part>
            <object-id xmlns:xlink="http://www.w3.org/1999/xlink" xlink:type="simple" object-id-type="GBIF">https://www.gbif.org/species/6787904</object-id>
            <object-id xmlns:xlink="http://www.w3.org/1999/xlink" xlink:type="simple" object-id-type="WoRMs">https://www.marinespecies.org/aphia.php?p=taxdetails&amp;id=599431</object-id>
          </tp:taxon-name><tp:taxon-authority>Pilsbry, 1894</tp:taxon-authority><tp:nomenclature-citation-list><tp:nomenclature-citation><tp:taxon-name>
                <tp:taxon-name-part taxon-name-part-type="genus" reg="Siphonaria">Siphonaria</tp:taxon-name-part>
                <tp:taxon-name-part taxon-name-part-type="species" reg="acmaeoides">acmaeoides</tp:taxon-name-part>
              </tp:taxon-name><comment> Pilsbry, 1894: <italic><xref ref-type="bibr" rid="B12152256">Pilsbry 1894</xref></italic>: 16; <xref ref-type="bibr" rid="B12152530">Pilsbry 1895</xref>: 6, pl. 6, figs. 19–22; <xref ref-type="bibr" rid="B12152163">Lee 1956</xref>: 79; <xref ref-type="bibr" rid="B12485405">Hirase 1941</xref>: 94, pl. 121, fig. 15; <xref ref-type="bibr" rid="B12482792">Kuroda and Habe 1952</xref>: 86 (cited from <xref ref-type="bibr" rid="B12480768">Jenkins and Köhler 2024</xref>); <xref ref-type="bibr" rid="B12482650">Azuma 1960</xref>: 62 (cited from <xref ref-type="bibr" rid="B12480768">Jenkins and Köhler (2024)</xref>); <xref ref-type="bibr" rid="B12480928">Baker 1964</xref>: 159 (cited from <xref ref-type="bibr" rid="B12480768">Jenkins and Köhler (2024)</xref>); <xref ref-type="bibr" rid="B12482699">Christiaens 1980b</xref>: 466; <xref ref-type="bibr" rid="B12152351">White and Dayrat 2012</xref>: 60 [checklist]; <xref ref-type="bibr" rid="B12480768">Jenkins and Köhler 2024</xref>: 114, 115, figs. 43A–D, M, N, 44A–C.</comment></tp:nomenclature-citation><tp:nomenclature-citation><tp:taxon-name><tp:taxon-name-part taxon-name-part-type="genus" reg="Siphonaria">Siphonaria</tp:taxon-name-part> (<tp:taxon-name-part taxon-name-part-type="subgenus" reg="Patellopsis">Patellopsis</tp:taxon-name-part>) <tp:taxon-name-part taxon-name-part-type="species" reg="acmaeoides">acmaeoides</tp:taxon-name-part></tp:taxon-name><comment>: <xref ref-type="bibr" rid="B12480802">Hubendick 1945</xref>: 70, fig. 19 (cited from Jenkins and Köhler (2024)); <xref ref-type="bibr" rid="B12152093">Hubendick 1946</xref>: 30, pl. 6, figs. 12–15; <xref ref-type="bibr" rid="B12482746">Habe and Kikuchi 1960</xref>: 64 (cited from <xref ref-type="bibr" rid="B12480768">Jenkins and Köhler (2024)</xref>); <xref ref-type="bibr" rid="B12482763">Kira 1962</xref>: 201, pl. 69, fig. 9a, b (misspelled as '<italic><tp:taxon-name><tp:taxon-name-part taxon-name-part-type="genus" reg="Patellops">Patellops</tp:taxon-name-part></tp:taxon-name></italic>'; cited from <xref ref-type="bibr" rid="B12480768">Jenkins and Köhler (2024)</xref>).</comment></tp:nomenclature-citation><tp:nomenclature-citation><tp:taxon-name>
                <tp:taxon-name-part taxon-name-part-type="genus" reg="Siphonaria">Siphonaria</tp:taxon-name-part>
                <tp:taxon-name-part taxon-name-part-type="species" reg="zebra">zebra</tp:taxon-name-part>
              </tp:taxon-name><comment>: <xref ref-type="bibr" rid="B12482792">Kuroda and Habe 1952</xref>: 86 (non <italic><tp:taxon-name><tp:taxon-name-part taxon-name-part-type="genus" reg="Siphonaria">Siphonaria</tp:taxon-name-part><tp:taxon-name-part taxon-name-part-type="species" reg="zebra">zebra</tp:taxon-name-part></tp:taxon-name></italic> Reeve, 1856) (cited from <xref ref-type="bibr" rid="B12480768">Jenkins and Köhler (2024)</xref>).</comment></tp:nomenclature-citation><tp:nomenclature-citation><tp:taxon-name>
                <tp:taxon-name-part taxon-name-part-type="genus" reg="Planesiphon">Planesiphon</tp:taxon-name-part>
                <tp:taxon-name-part taxon-name-part-type="species" reg="acmaeoides">acmaeoides</tp:taxon-name-part>
              </tp:taxon-name><comment>: <xref ref-type="bibr" rid="B12152131">Kuroda et al. 1971</xref>: 484, pl. 64, fig. 8; <xref ref-type="bibr" rid="B12151926">Choe 1992</xref>: 749, pl. 126, fig. 224.</comment></tp:nomenclature-citation><tp:nomenclature-citation><tp:taxon-name><tp:taxon-name-part taxon-name-part-type="genus" reg="Siphonaria">Siphonaria</tp:taxon-name-part> (<tp:taxon-name-part taxon-name-part-type="subgenus" reg="Mouretus">Mouretus</tp:taxon-name-part>) <tp:taxon-name-part taxon-name-part-type="species" reg="acmaeoides">acmaeoides</tp:taxon-name-part></tp:taxon-name><comment>: <xref ref-type="bibr" rid="B12151934">Christiaens 1980a</xref>: 79, 80.</comment></tp:nomenclature-citation><tp:nomenclature-citation><tp:taxon-name><tp:taxon-name-part taxon-name-part-type="genus" reg="Siphonaria">Siphonaria</tp:taxon-name-part> (<tp:taxon-name-part taxon-name-part-type="subgenus" reg="Planesiphon">Planesiphon</tp:taxon-name-part>) <tp:taxon-name-part taxon-name-part-type="species" reg="acmaeoides">acmaeoides</tp:taxon-name-part></tp:taxon-name><comment>: <xref ref-type="bibr" rid="B12480785">Inaba 1983</xref>: 149 (cited from <xref ref-type="bibr" rid="B12480768">Jenkins and Köhler (2024)</xref>); <xref ref-type="bibr" rid="B12480777">Je 1989</xref>: 29 [checklist]; <xref ref-type="bibr" rid="B12480818">Higo et al. 1999</xref>: 402, G4976 [checklist]; <xref ref-type="bibr" rid="B12152231">Okutani 2000</xref>: 815, pl. 405, fig. 7; <xref ref-type="bibr" rid="B12151917">Cheng et al. 2005</xref>: 8, fig. 1e–g; <xref ref-type="bibr" rid="B12480696">Noseworthy et al. 2007</xref>: 90 [checklist]; <xref ref-type="bibr" rid="B12152239">Okutani 2017</xref>: 1101, pl. 403, fig. 7.</comment></tp:nomenclature-citation></tp:nomenclature-citation-list></tp:nomenclature><tp:treatment-sec sec-type="materials"><title>Materials</title><list list-type="alpha-lower" list-content="occurrences"><list-item><p><bold>Type status:</bold> <named-content xmlns:xlink="http://www.w3.org/1999/xlink" content-type="dwc:typeStatus" xlink:type="simple">Other material</named-content>. <bold>Occurrence:</bold> catalogNumber: <named-content xmlns:xlink="http://www.w3.org/1999/xlink" content-type="dwc:catalogNumber" xlink:type="simple">NIBRIV0000307707</named-content>; individualCount: <named-content xmlns:xlink="http://www.w3.org/1999/xlink" content-type="dwc:individualCount" xlink:type="simple">1</named-content>; occurrenceID: <named-content xmlns:xlink="http://www.w3.org/1999/xlink" content-type="dwc:occurrenceID" xlink:type="simple">83FCD050-F70C-5128-B42F-DE6C1A9BA020</named-content>; <bold>Taxon:</bold> scientificName: <named-content xmlns:xlink="http://www.w3.org/1999/xlink" content-type="dwc:scientificName" xlink:type="simple"><italic><tp:taxon-name><tp:taxon-name-part taxon-name-part-type="genus" reg="Siphonaria">Siphonaria</tp:taxon-name-part><tp:taxon-name-part taxon-name-part-type="species" reg="acmaeoides">acmaeoides</tp:taxon-name-part></tp:taxon-name></italic></named-content>; kingdom: <named-content xmlns:xlink="http://www.w3.org/1999/xlink" content-type="dwc:kingdom" xlink:type="simple"><tp:taxon-name><tp:taxon-name-part taxon-name-part-type="kingdom">Animalia</tp:taxon-name-part></tp:taxon-name></named-content>; phylum: <named-content xmlns:xlink="http://www.w3.org/1999/xlink" content-type="dwc:phylum" xlink:type="simple"><tp:taxon-name><tp:taxon-name-part taxon-name-part-type="phylum">Mollusca</tp:taxon-name-part></tp:taxon-name></named-content>; class: <named-content xmlns:xlink="http://www.w3.org/1999/xlink" content-type="dwc:class" xlink:type="simple"><tp:taxon-name><tp:taxon-name-part taxon-name-part-type="class">Gastropoda</tp:taxon-name-part></tp:taxon-name></named-content>; order: <named-content xmlns:xlink="http://www.w3.org/1999/xlink" content-type="dwc:order" xlink:type="simple"><tp:taxon-name><tp:taxon-name-part taxon-name-part-type="order">Siphonariida</tp:taxon-name-part></tp:taxon-name></named-content>; family: <named-content xmlns:xlink="http://www.w3.org/1999/xlink" content-type="dwc:family" xlink:type="simple"><tp:taxon-name><tp:taxon-name-part taxon-name-part-type="family">Siphonariidae</tp:taxon-name-part></tp:taxon-name></named-content>; genus: <named-content xmlns:xlink="http://www.w3.org/1999/xlink" content-type="dwc:genus" xlink:type="simple"><tp:taxon-name><tp:taxon-name-part taxon-name-part-type="genus">Siphonaria</tp:taxon-name-part></tp:taxon-name></named-content>; specificEpithet: <named-content xmlns:xlink="http://www.w3.org/1999/xlink" content-type="dwc:specificEpithet" xlink:type="simple"><italic><tp:taxon-name><tp:taxon-name-part taxon-name-part-type="genus" reg="Siphonaria"/><tp:taxon-name-part taxon-name-part-type="species" reg="acmaeoides">acmaeoides</tp:taxon-name-part></tp:taxon-name></italic></named-content>; scientificNameAuthorship: <named-content xmlns:xlink="http://www.w3.org/1999/xlink" content-type="dwc:scientificNameAuthorship" xlink:type="simple">Pilsbry, 1894</named-content>; <bold>Location:</bold> country: <named-content xmlns:xlink="http://www.w3.org/1999/xlink" content-type="dwc:country" xlink:type="simple">Korea</named-content>; locality: <named-content xmlns:xlink="http://www.w3.org/1999/xlink" content-type="dwc:locality" xlink:type="simple">Hyeongjehaean-ro, Andeok-myeon, Seogwipo-si, Jeju-do</named-content>; verbatimCoordinates: <named-content xmlns:xlink="http://www.w3.org/1999/xlink" content-type="dwc:verbatimCoordinates" xlink:type="simple">33°13'37.13"N 126°18'30.92"E</named-content>; <bold>Event:</bold> eventDate: <named-content xmlns:xlink="http://www.w3.org/1999/xlink" content-type="dwc:eventDate" xlink:type="simple">2012-01-07</named-content></p></list-item><list-item><p><bold>Type status:</bold> <named-content xmlns:xlink="http://www.w3.org/1999/xlink" content-type="dwc:typeStatus" xlink:type="simple">Other material</named-content>. <bold>Occurrence:</bold> individualCount: <named-content xmlns:xlink="http://www.w3.org/1999/xlink" content-type="dwc:individualCount" xlink:type="simple">3</named-content>; occurrenceID: <named-content xmlns:xlink="http://www.w3.org/1999/xlink" content-type="dwc:occurrenceID" xlink:type="simple">D7664B8A-483D-5DD2-9933-CECE40648E65</named-content>; <bold>Taxon:</bold> scientificName: <named-content xmlns:xlink="http://www.w3.org/1999/xlink" content-type="dwc:scientificName" xlink:type="simple"><italic><tp:taxon-name><tp:taxon-name-part taxon-name-part-type="genus" reg="Siphonaria">Siphonaria</tp:taxon-name-part><tp:taxon-name-part taxon-name-part-type="species" reg="acmaeoides">acmaeoides</tp:taxon-name-part></tp:taxon-name></italic></named-content>; kingdom: <named-content xmlns:xlink="http://www.w3.org/1999/xlink" content-type="dwc:kingdom" xlink:type="simple"><tp:taxon-name><tp:taxon-name-part taxon-name-part-type="kingdom">Animalia</tp:taxon-name-part></tp:taxon-name></named-content>; phylum: <named-content xmlns:xlink="http://www.w3.org/1999/xlink" content-type="dwc:phylum" xlink:type="simple"><tp:taxon-name><tp:taxon-name-part taxon-name-part-type="phylum">Mollusca</tp:taxon-name-part></tp:taxon-name></named-content>; class: <named-content xmlns:xlink="http://www.w3.org/1999/xlink" content-type="dwc:class" xlink:type="simple"><tp:taxon-name><tp:taxon-name-part taxon-name-part-type="class">Gastropoda</tp:taxon-name-part></tp:taxon-name></named-content>; order: <named-content xmlns:xlink="http://www.w3.org/1999/xlink" content-type="dwc:order" xlink:type="simple"><tp:taxon-name><tp:taxon-name-part taxon-name-part-type="order">Siphonariida</tp:taxon-name-part></tp:taxon-name></named-content>; family: <named-content xmlns:xlink="http://www.w3.org/1999/xlink" content-type="dwc:family" xlink:type="simple"><tp:taxon-name><tp:taxon-name-part taxon-name-part-type="family">Siphonariidae</tp:taxon-name-part></tp:taxon-name></named-content>; genus: <named-content xmlns:xlink="http://www.w3.org/1999/xlink" content-type="dwc:genus" xlink:type="simple"><tp:taxon-name><tp:taxon-name-part taxon-name-part-type="genus">Siphonaria</tp:taxon-name-part></tp:taxon-name></named-content>; specificEpithet: <named-content xmlns:xlink="http://www.w3.org/1999/xlink" content-type="dwc:specificEpithet" xlink:type="simple"><italic><tp:taxon-name><tp:taxon-name-part taxon-name-part-type="genus" reg="Siphonaria"/><tp:taxon-name-part taxon-name-part-type="species" reg="acmaeoides">acmaeoides</tp:taxon-name-part></tp:taxon-name></italic></named-content>; scientificNameAuthorship: <named-content xmlns:xlink="http://www.w3.org/1999/xlink" content-type="dwc:scientificNameAuthorship" xlink:type="simple">Pilsbry, 1894</named-content>; <bold>Location:</bold> country: <named-content xmlns:xlink="http://www.w3.org/1999/xlink" content-type="dwc:country" xlink:type="simple">Korea</named-content>; locality: <named-content xmlns:xlink="http://www.w3.org/1999/xlink" content-type="dwc:locality" xlink:type="simple">Sagye-ro, Andeok-myeon, Seogwipo-si, Jeju-do</named-content>; verbatimCoordinates: <named-content xmlns:xlink="http://www.w3.org/1999/xlink" content-type="dwc:verbatimCoordinates" xlink:type="simple">33°13'13.2"N 126°17'42.0"E</named-content>; <bold>Event:</bold> eventDate: <named-content xmlns:xlink="http://www.w3.org/1999/xlink" content-type="dwc:eventDate" xlink:type="simple">2022-04-21</named-content></p></list-item><list-item><p><bold>Type status:</bold> <named-content xmlns:xlink="http://www.w3.org/1999/xlink" content-type="dwc:typeStatus" xlink:type="simple">Other material</named-content>. <bold>Occurrence:</bold> individualCount: <named-content xmlns:xlink="http://www.w3.org/1999/xlink" content-type="dwc:individualCount" xlink:type="simple">3</named-content>; occurrenceID: <named-content xmlns:xlink="http://www.w3.org/1999/xlink" content-type="dwc:occurrenceID" xlink:type="simple">A1D5EA8B-4851-5AD4-A0A1-2FCC3E1B0328</named-content>; <bold>Taxon:</bold> scientificName: <named-content xmlns:xlink="http://www.w3.org/1999/xlink" content-type="dwc:scientificName" xlink:type="simple"><italic><tp:taxon-name><tp:taxon-name-part taxon-name-part-type="genus" reg="Siphonaria">Siphonaria</tp:taxon-name-part><tp:taxon-name-part taxon-name-part-type="species" reg="acmaeoides">acmaeoides</tp:taxon-name-part></tp:taxon-name></italic></named-content>; kingdom: <named-content xmlns:xlink="http://www.w3.org/1999/xlink" content-type="dwc:kingdom" xlink:type="simple"><tp:taxon-name><tp:taxon-name-part taxon-name-part-type="kingdom">Animalia</tp:taxon-name-part></tp:taxon-name></named-content>; phylum: <named-content xmlns:xlink="http://www.w3.org/1999/xlink" content-type="dwc:phylum" xlink:type="simple"><tp:taxon-name><tp:taxon-name-part taxon-name-part-type="phylum">Mollusca</tp:taxon-name-part></tp:taxon-name></named-content>; class: <named-content xmlns:xlink="http://www.w3.org/1999/xlink" content-type="dwc:class" xlink:type="simple"><tp:taxon-name><tp:taxon-name-part taxon-name-part-type="class">Gastropoda</tp:taxon-name-part></tp:taxon-name></named-content>; order: <named-content xmlns:xlink="http://www.w3.org/1999/xlink" content-type="dwc:order" xlink:type="simple"><tp:taxon-name><tp:taxon-name-part taxon-name-part-type="order">Siphonariida</tp:taxon-name-part></tp:taxon-name></named-content>; family: <named-content xmlns:xlink="http://www.w3.org/1999/xlink" content-type="dwc:family" xlink:type="simple"><tp:taxon-name><tp:taxon-name-part taxon-name-part-type="family">Siphonariidae</tp:taxon-name-part></tp:taxon-name></named-content>; genus: <named-content xmlns:xlink="http://www.w3.org/1999/xlink" content-type="dwc:genus" xlink:type="simple"><tp:taxon-name><tp:taxon-name-part taxon-name-part-type="genus">Siphonaria</tp:taxon-name-part></tp:taxon-name></named-content>; specificEpithet: <named-content xmlns:xlink="http://www.w3.org/1999/xlink" content-type="dwc:specificEpithet" xlink:type="simple"><italic><tp:taxon-name><tp:taxon-name-part taxon-name-part-type="genus" reg="Siphonaria"/><tp:taxon-name-part taxon-name-part-type="species" reg="acmaeoides">acmaeoides</tp:taxon-name-part></tp:taxon-name></italic></named-content>; scientificNameAuthorship: <named-content xmlns:xlink="http://www.w3.org/1999/xlink" content-type="dwc:scientificNameAuthorship" xlink:type="simple">Pilsbry, 1894</named-content>; <bold>Location:</bold> country: <named-content xmlns:xlink="http://www.w3.org/1999/xlink" content-type="dwc:country" xlink:type="simple">Korea</named-content>; locality: <named-content xmlns:xlink="http://www.w3.org/1999/xlink" content-type="dwc:locality" xlink:type="simple">Donghaean-ro, Guryongpo-eup, Nam-gu, Pohang-si, Gyeongsangbuk-do</named-content>; verbatimCoordinates: <named-content xmlns:xlink="http://www.w3.org/1999/xlink" content-type="dwc:verbatimCoordinates" xlink:type="simple">35°57'05.7"N 129°33'04.4"E</named-content>; <bold>Event:</bold> eventDate: <named-content xmlns:xlink="http://www.w3.org/1999/xlink" content-type="dwc:eventDate" xlink:type="simple">2023-07-23</named-content></p></list-item><list-item><p><bold>Type status:</bold> <named-content xmlns:xlink="http://www.w3.org/1999/xlink" content-type="dwc:typeStatus" xlink:type="simple">Other material</named-content>. <bold>Occurrence:</bold> individualCount: <named-content xmlns:xlink="http://www.w3.org/1999/xlink" content-type="dwc:individualCount" xlink:type="simple">1</named-content>; occurrenceID: <named-content xmlns:xlink="http://www.w3.org/1999/xlink" content-type="dwc:occurrenceID" xlink:type="simple">84F9DDD5-5BD5-5645-8D86-F3D843A9ACD2</named-content>; <bold>Taxon:</bold> scientificName: <named-content xmlns:xlink="http://www.w3.org/1999/xlink" content-type="dwc:scientificName" xlink:type="simple"><italic><tp:taxon-name><tp:taxon-name-part taxon-name-part-type="genus" reg="Siphonaria">Siphonaria</tp:taxon-name-part><tp:taxon-name-part taxon-name-part-type="species" reg="acmaeoides">acmaeoides</tp:taxon-name-part></tp:taxon-name></italic></named-content>; kingdom: <named-content xmlns:xlink="http://www.w3.org/1999/xlink" content-type="dwc:kingdom" xlink:type="simple"><tp:taxon-name><tp:taxon-name-part taxon-name-part-type="kingdom">Animalia</tp:taxon-name-part></tp:taxon-name></named-content>; phylum: <named-content xmlns:xlink="http://www.w3.org/1999/xlink" content-type="dwc:phylum" xlink:type="simple"><tp:taxon-name><tp:taxon-name-part taxon-name-part-type="phylum">Mollusca</tp:taxon-name-part></tp:taxon-name></named-content>; class: <named-content xmlns:xlink="http://www.w3.org/1999/xlink" content-type="dwc:class" xlink:type="simple"><tp:taxon-name><tp:taxon-name-part taxon-name-part-type="class">Gastropoda</tp:taxon-name-part></tp:taxon-name></named-content>; order: <named-content xmlns:xlink="http://www.w3.org/1999/xlink" content-type="dwc:order" xlink:type="simple"><tp:taxon-name><tp:taxon-name-part taxon-name-part-type="order">Siphonariida</tp:taxon-name-part></tp:taxon-name></named-content>; family: <named-content xmlns:xlink="http://www.w3.org/1999/xlink" content-type="dwc:family" xlink:type="simple"><tp:taxon-name><tp:taxon-name-part taxon-name-part-type="family">Siphonariidae</tp:taxon-name-part></tp:taxon-name></named-content>; genus: <named-content xmlns:xlink="http://www.w3.org/1999/xlink" content-type="dwc:genus" xlink:type="simple"><tp:taxon-name><tp:taxon-name-part taxon-name-part-type="genus">Siphonaria</tp:taxon-name-part></tp:taxon-name></named-content>; specificEpithet: <named-content xmlns:xlink="http://www.w3.org/1999/xlink" content-type="dwc:specificEpithet" xlink:type="simple"><italic><tp:taxon-name><tp:taxon-name-part taxon-name-part-type="genus" reg="Siphonaria"/><tp:taxon-name-part taxon-name-part-type="species" reg="acmaeoides">acmaeoides</tp:taxon-name-part></tp:taxon-name></italic></named-content>; scientificNameAuthorship: <named-content xmlns:xlink="http://www.w3.org/1999/xlink" content-type="dwc:scientificNameAuthorship" xlink:type="simple">Pilsbry, 1894</named-content>; <bold>Location:</bold> country: <named-content xmlns:xlink="http://www.w3.org/1999/xlink" content-type="dwc:country" xlink:type="simple">Korea</named-content>; locality: <named-content xmlns:xlink="http://www.w3.org/1999/xlink" content-type="dwc:locality" xlink:type="simple">Irun-myeon, Geoje-si, Gyeongsangnam-do</named-content>; verbatimCoordinates: <named-content xmlns:xlink="http://www.w3.org/1999/xlink" content-type="dwc:verbatimCoordinates" xlink:type="simple">34°58'34.9"N 128°41'18.18"E</named-content>; <bold>Event:</bold> eventDate: <named-content xmlns:xlink="http://www.w3.org/1999/xlink" content-type="dwc:eventDate" xlink:type="simple">2023-04-19</named-content></p></list-item></list></tp:treatment-sec><tp:treatment-sec sec-type="Description"><title>Description</title><p>Measurements: Shell length [SL] 11.32–17.58 mm, Shell width [SW] 9.42–14.87 mm, Shell height [SH] 2.63–6.73 mm.</p><p>Shell (Fig. <xref ref-type="fig" rid="F12178348">2</xref><xref ref-type="fig" rid="F12178353">a</xref>, <xref ref-type="fig" rid="F12178354">b</xref>) solid, oval, small to medium in size (in examined specimens, SL 11.32–17.58 mm), medium-high in height (about 2/7 on its length). Exterior colour generally greyish-brown or yellowish-brown with dark brown irregular maculations. Shell surface with 14–17 wide, light-cream or white-coloured primary ribs, unevenly spaced, sometimes discontinuous from apex to outer shell margin in juvenile. Interspaces between primary ribs filled with 1–7 thin secondary ribs. Apex white, glossy, spiral in counterclockwise direction (Fig. <xref ref-type="fig" rid="F12178348">2</xref><xref ref-type="fig" rid="F12178354">b</xref>C), often eroded due to shell growth, positioned in posterior one-third of shell, biased towards left. Shell margin weakly undulated. Anterior slope slightly convex, posterior slope short, nearly straight. Siphonal groove indistinct on outer shell surface. Interior colour dark brown, reddish-brown, with light cream bands near margin, reddish-brown or pale at centre.</p><p>Radula (Fig. <xref ref-type="fig" rid="F12178374">3</xref><xref ref-type="fig" rid="F12178379">a</xref>, <xref ref-type="fig" rid="F12178380">b</xref>) dentition formulae 27:1:27 (in specimens measuring SL 16.23 mm, SW 11.88 mm, SH 4.80 mm). Each transverse row with narrow central rachidian tooth flanked by symmetrical half rows with lateral teeth, decreasing in size outwards. Rachidian tooth (Fig. <xref ref-type="fig" rid="F12178374">3</xref><xref ref-type="fig" rid="F12178379">a</xref>) short, approximately one-third length of lateral tooth, with sharply-pointed cusp. Innermost lateral teeth (first 7 lateral teeth), each tooth consisting of mesocone without ectocone; mesocone with bicuspid (Fig. <xref ref-type="fig" rid="F12178374">3</xref><xref ref-type="fig" rid="F12178379">a</xref>). Middle lateral teeth (following 5 lateral teeth), each tooth consisting of mesocone and ectocone; mesocone with bicuspid to blunt towards the outer margins; ectocone sharply pointed. Outermost lateral teeth (remaining 12 lateral teeth) consisting of endocone, ectocone and mesocone; mesocone subquadrate-shaped; endocone and ectocone short, sharply pointed (Fig. <xref ref-type="fig" rid="F12178374">3</xref><xref ref-type="fig" rid="F12178380">b</xref>).</p></tp:treatment-sec><tp:treatment-sec sec-type="Distribution"><title>Distribution</title><p>Korea, Japan and Taiwan.</p><p><bold>Type locality</bold>: Japan; Boshiu island (Boso Peninsula).</p><p><bold>Habitat</bold>: On rocky substrate in high intertidal zones, typically in shallow pools (Fig. <xref ref-type="fig" rid="F12178348">2</xref><xref ref-type="fig" rid="F12178353">a</xref>A).</p></tp:treatment-sec><tp:treatment-sec sec-type="Taxon discussion"><title>Taxon discussion</title><p>The Korean <italic><tp:taxon-name><tp:taxon-name-part taxon-name-part-type="genus" reg="Siphonaria">S.</tp:taxon-name-part><tp:taxon-name-part taxon-name-part-type="species" reg="acmaeoides">acmaeoides</tp:taxon-name-part></tp:taxon-name></italic> corresponds well with <xref ref-type="bibr" rid="B12152256">Pilsbry (1894)</xref>'s original description. The external shell morphology is characterised by wide, low primary ribs with fine secondary ribs in the interspaces, a glossy spiral apex coiling counterclockwise and a weakly undulated shell margin. <xref ref-type="bibr" rid="B12151934">Christiaens (1980a)</xref> described a new subspecies, <italic><tp:taxon-name><tp:taxon-name-part taxon-name-part-type="genus" reg="Siphonaria">S.</tp:taxon-name-part><tp:taxon-name-part taxon-name-part-type="species" reg="acmaeoides">acmaeoides</tp:taxon-name-part><tp:taxon-name-part taxon-name-part-type="subspecies" reg="paulae">paulae</tp:taxon-name-part></tp:taxon-name></italic> Christiaens, 1980, from Hong Kong, distinguishing it by its finer, thinner, more elliptical, lighter-coloured shell. This subspecies was also noted to lack a marked central area and exhibit a more bulging siphon compared to <italic><tp:taxon-name><tp:taxon-name-part taxon-name-part-type="genus" reg="Siphonaria">S.</tp:taxon-name-part><tp:taxon-name-part taxon-name-part-type="species" reg="acmaeoides">acmaeoides</tp:taxon-name-part></tp:taxon-name></italic> reported from Japan. However, <xref ref-type="bibr" rid="B12480768">Jenkins and Köhler (2024)</xref> later synonymised <italic><tp:taxon-name><tp:taxon-name-part taxon-name-part-type="genus" reg="Siphonaria">S.</tp:taxon-name-part><tp:taxon-name-part taxon-name-part-type="species" reg="acmaeoides">a.</tp:taxon-name-part><tp:taxon-name-part taxon-name-part-type="subspecies" reg="paulae">paulae</tp:taxon-name-part></tp:taxon-name></italic> with the <italic><tp:taxon-name><tp:taxon-name-part taxon-name-part-type="genus" reg="Siphonaria">S.</tp:taxon-name-part><tp:taxon-name-part taxon-name-part-type="species" reg="acmaeoides">acmaeoides</tp:taxon-name-part></tp:taxon-name></italic>, citing the morphological similarity of the shell. Based on our examination of the Korean specimens (Fig. <xref ref-type="fig" rid="F12178348">2</xref><xref ref-type="fig" rid="F12178354">b</xref>), we did not observe the light-coloured shell characteristics described in <italic><tp:taxon-name><tp:taxon-name-part taxon-name-part-type="genus" reg="Siphonaria">S.</tp:taxon-name-part><tp:taxon-name-part taxon-name-part-type="species" reg="acmaeoides">a.</tp:taxon-name-part><tp:taxon-name-part taxon-name-part-type="subspecies" reg="paulae">paulae</tp:taxon-name-part></tp:taxon-name></italic> by <xref ref-type="bibr" rid="B12151934">Christiaens (1980a)</xref>. Further morphological and molecular analyses for <italic><tp:taxon-name><tp:taxon-name-part taxon-name-part-type="genus" reg="Siphonaria">S.</tp:taxon-name-part><tp:taxon-name-part taxon-name-part-type="species" reg="acmaeoides">a.</tp:taxon-name-part><tp:taxon-name-part taxon-name-part-type="subspecies" reg="paulae">paulae</tp:taxon-name-part></tp:taxon-name></italic> sampled from Hong Kong are necessary to confirm the taxonomic validity of this subspecies. In addition, <italic><tp:taxon-name><tp:taxon-name-part taxon-name-part-type="genus" reg="Siphonaria">S.</tp:taxon-name-part><tp:taxon-name-part taxon-name-part-type="species" reg="acmaeoides">acmaeoides</tp:taxon-name-part></tp:taxon-name></italic> has repeatedly been noted for its similarity in shell and radula morphology to <italic><tp:taxon-name><tp:taxon-name-part taxon-name-part-type="genus" reg="Siphonaria">S.</tp:taxon-name-part><tp:taxon-name-part taxon-name-part-type="species" reg="zelandica">zelandica</tp:taxon-name-part></tp:taxon-name></italic> Quoy and Gaimard, 1833 which is distributed in Australia (<xref ref-type="bibr" rid="B12152093">Hubendick 1946</xref>, <xref ref-type="bibr" rid="B12151983">Dayrat et al. 2014</xref>, <xref ref-type="bibr" rid="B12480768">Jenkins and Köhler 2024</xref>). Both species share the following morphological characteristics: a homostrophic apex, broad primary ribs with fine secondary ribs and an innermost lateral tooth in the radula with a mesocone that lacks ectocone and endocone (<xref ref-type="bibr" rid="B12152289">Quoy and Gaimard 1833</xref>, <xref ref-type="bibr" rid="B12152256">Pilsbry 1894</xref>, <xref ref-type="bibr" rid="B12152102">Jenkins 1983</xref>, <xref ref-type="bibr" rid="B12480768">Jenkins and Köhler 2024</xref>). <xref ref-type="bibr" rid="B12152093">Hubendick (1946)</xref> reported the radula formula of <italic><tp:taxon-name><tp:taxon-name-part taxon-name-part-type="genus" reg="Siphonaria">S.</tp:taxon-name-part><tp:taxon-name-part taxon-name-part-type="species" reg="acmaeoides">acmaeoides</tp:taxon-name-part></tp:taxon-name></italic> as 26:1:26, noting the absence of an ectocone on the lateral teeth. In this study, we observed a similar pattern of radula characters, with a radula formula of 27:1:27, also lacking an ectocone on the lateral teeth. This can be generally included within the documented range of intraspecific variation for the genus <italic><tp:taxon-name><tp:taxon-name-part taxon-name-part-type="genus" reg="Siphonaria">Siphonaria</tp:taxon-name-part></tp:taxon-name></italic> (e.g. in <italic><tp:taxon-name><tp:taxon-name-part taxon-name-part-type="genus" reg="Siphonaria">S.</tp:taxon-name-part><tp:taxon-name-part taxon-name-part-type="species" reg="lessonii">lessonii</tp:taxon-name-part></tp:taxon-name></italic> Blaninville, 1827, the radula formula varies from 13:1:13 to 76:1:76; <xref ref-type="bibr" rid="B12152093">Hubendick (1946)</xref>, <xref ref-type="bibr" rid="B12480852">Güller et al. (2016)</xref>). In shell morphology, <italic><tp:taxon-name><tp:taxon-name-part taxon-name-part-type="genus" reg="Siphonaria">S.</tp:taxon-name-part><tp:taxon-name-part taxon-name-part-type="species" reg="acmaeoides">acmaeoides</tp:taxon-name-part></tp:taxon-name></italic> is distinguished by having its less prominent, almost flat radial ribs and a more indistinct siphonal groove, whereas <italic><tp:taxon-name><tp:taxon-name-part taxon-name-part-type="genus" reg="Siphonaria">S.</tp:taxon-name-part><tp:taxon-name-part taxon-name-part-type="species" reg="zelandica">zelandica</tp:taxon-name-part></tp:taxon-name></italic> is characterised by relatively finer and dual radial ribs within the siphonal groove. In our phylogenetic tree, the two species form a sister clade with 95% bootstrap support (Fig. <xref ref-type="fig" rid="F12150074">4</xref>). The uncorrected <italic>p</italic>-distances between <italic><tp:taxon-name><tp:taxon-name-part taxon-name-part-type="genus" reg="Siphonaria">S.</tp:taxon-name-part><tp:taxon-name-part taxon-name-part-type="species" reg="acmaeoides">acmaeoides</tp:taxon-name-part></tp:taxon-name></italic> and <italic><tp:taxon-name><tp:taxon-name-part taxon-name-part-type="genus" reg="Siphonaria">S.</tp:taxon-name-part><tp:taxon-name-part taxon-name-part-type="species" reg="zelandica">zelandica</tp:taxon-name-part></tp:taxon-name></italic> range from 5.71 to 6.51%, while <italic><tp:taxon-name><tp:taxon-name-part taxon-name-part-type="genus" reg="Siphonaria">S.</tp:taxon-name-part><tp:taxon-name-part taxon-name-part-type="species" reg="sirius">sirius</tp:taxon-name-part></tp:taxon-name></italic>, the next closest related species shows a significantly higher genetic divergence (27.94%) (Table <xref ref-type="table" rid="T12150077">2</xref>). Thus, a taxonomic re-assessment of the two species is necessary to confirm their taxonomic validity.</p></tp:treatment-sec><tp:treatment-sec><!--Section generated to contain objects referenced in tp:taxon-treatment.--><fig-group id="F12178348" position="float" orientation="portrait"><caption><p>Shell morphology of three Korean <italic><tp:taxon-name><tp:taxon-name-part taxon-name-part-type="genus" reg="Siphonaria">Siphonaria</tp:taxon-name-part></tp:taxon-name></italic> species. Red arrowhead: <italic><tp:taxon-name><tp:taxon-name-part taxon-name-part-type="genus" reg="Siphonaria">S.</tp:taxon-name-part><tp:taxon-name-part taxon-name-part-type="species" reg="acmeoides">acmeoides</tp:taxon-name-part></tp:taxon-name></italic>; Yellow arrowhead: <italic><tp:taxon-name><tp:taxon-name-part taxon-name-part-type="genus" reg="Siphonaria">S.</tp:taxon-name-part><tp:taxon-name-part taxon-name-part-type="species" reg="japonica">japonica</tp:taxon-name-part></tp:taxon-name></italic>, Blue arrowhead: <italic><tp:taxon-name><tp:taxon-name-part taxon-name-part-type="genus" reg="Siphonaria">S.</tp:taxon-name-part><tp:taxon-name-part taxon-name-part-type="species" reg="sirius">sirius</tp:taxon-name-part></tp:taxon-name></italic>. Scale bars = 5 mm.</p></caption><fig id="F12178353" position="float" orientation="portrait"><object-id xmlns:xlink="http://www.w3.org/1999/xlink" content-type="arpha" xlink:type="simple">81333D88-07C8-5D07-B814-90A6E08F18A3</object-id><object-id xmlns:xlink="http://www.w3.org/1999/xlink" content-type="doi" xlink:type="simple">10.3897/BDJ.13.e139388.figure2a</object-id><label>Figure 2a.</label><caption><p><bold>A</bold> <italic><tp:taxon-name><tp:taxon-name-part taxon-name-part-type="genus" reg="Siphonaria">S.</tp:taxon-name-part><tp:taxon-name-part taxon-name-part-type="species" reg="acmaeoides">acmaeoides</tp:taxon-name-part></tp:taxon-name></italic> on rocky substrate of Korea, Jeju; <bold>B</bold> Dorsal, ventral and lateral view (left) of <italic><tp:taxon-name><tp:taxon-name-part taxon-name-part-type="genus" reg="Siphonaria">S.</tp:taxon-name-part><tp:taxon-name-part taxon-name-part-type="species" reg="acmaeoides">acmaeoides</tp:taxon-name-part></tp:taxon-name></italic> from Jeju.</p></caption><graphic xmlns:xlink="http://www.w3.org/1999/xlink" xlink:href="bdj-13-e139388-g002_a.png" xlink:type="simple" position="float" orientation="portrait" id="oo_1154339.png"><uri content-type="original_file" xlink:type="simple">https://binary.pensoft.net/fig/1154339</uri></graphic></fig><fig id="F12178354" position="float" orientation="portrait"><object-id xmlns:xlink="http://www.w3.org/1999/xlink" content-type="arpha" xlink:type="simple">A48F1C7C-8F15-533A-9953-6D8DD5C082AB</object-id><object-id xmlns:xlink="http://www.w3.org/1999/xlink" content-type="doi" xlink:type="simple">10.3897/BDJ.13.e139388.figure2b</object-id><label>Figure 2b.</label><caption><p><bold>C</bold> Apex of <italic><tp:taxon-name><tp:taxon-name-part taxon-name-part-type="genus" reg="Siphonaria">S.</tp:taxon-name-part><tp:taxon-name-part taxon-name-part-type="species" reg="acmaeoides">acmaeoides</tp:taxon-name-part></tp:taxon-name></italic> juvenile from Jeju; <bold>D</bold> Dorsal, ventral, and lateral view (left) of <italic><tp:taxon-name><tp:taxon-name-part taxon-name-part-type="genus" reg="Siphonaria">S.</tp:taxon-name-part><tp:taxon-name-part taxon-name-part-type="species" reg="acmaeoides">acmaeoides</tp:taxon-name-part></tp:taxon-name></italic> juvenile from Jeju.</p></caption><graphic xmlns:xlink="http://www.w3.org/1999/xlink" xlink:href="bdj-13-e139388-g002_b.png" xlink:type="simple" position="float" orientation="portrait" id="oo_1154341.png"><uri content-type="original_file" xlink:type="simple">https://binary.pensoft.net/fig/1154341</uri></graphic></fig><fig id="F12178355" position="float" orientation="portrait"><object-id xmlns:xlink="http://www.w3.org/1999/xlink" content-type="arpha" xlink:type="simple">5BC8B370-7E33-5B9E-AAFC-158E6D1FB766</object-id><object-id xmlns:xlink="http://www.w3.org/1999/xlink" content-type="doi" xlink:type="simple">10.3897/BDJ.13.e139388.figure2c</object-id><label>Figure 2c.</label><caption><p><bold>E</bold> <italic><tp:taxon-name><tp:taxon-name-part taxon-name-part-type="genus" reg="Siphonaria">S.</tp:taxon-name-part><tp:taxon-name-part taxon-name-part-type="species" reg="japonica">japonica</tp:taxon-name-part></tp:taxon-name></italic> on rocky substrate of Korea, Jeju; <bold>F</bold> Dorsal, ventral and lateral view (left) of <italic><tp:taxon-name><tp:taxon-name-part taxon-name-part-type="genus" reg="Siphonaria">S.</tp:taxon-name-part><tp:taxon-name-part taxon-name-part-type="species" reg="japonica">japonica</tp:taxon-name-part></tp:taxon-name></italic> from Goseong.</p></caption><graphic xmlns:xlink="http://www.w3.org/1999/xlink" xlink:href="bdj-13-e139388-g002_c.png" xlink:type="simple" position="float" orientation="portrait" id="oo_1154343.png"><uri content-type="original_file" xlink:type="simple">https://binary.pensoft.net/fig/1154343</uri></graphic></fig><fig id="F12178356" position="float" orientation="portrait"><object-id xmlns:xlink="http://www.w3.org/1999/xlink" content-type="arpha" xlink:type="simple">AA2071C0-E4A3-5522-934B-6012688D9A74</object-id><object-id xmlns:xlink="http://www.w3.org/1999/xlink" content-type="doi" xlink:type="simple">10.3897/BDJ.13.e139388.figure2d</object-id><label>Figure 2d.</label><caption><p><bold>G</bold> <italic><tp:taxon-name><tp:taxon-name-part taxon-name-part-type="genus" reg="Siphonaria">S.</tp:taxon-name-part><tp:taxon-name-part taxon-name-part-type="species" reg="sirius">sirius</tp:taxon-name-part></tp:taxon-name></italic> on rocky substrate of Korea, Jeju; <bold>H</bold> Dorsal, ventral and lateral view of <italic><tp:taxon-name><tp:taxon-name-part taxon-name-part-type="genus" reg="Siphonaria">S.</tp:taxon-name-part><tp:taxon-name-part taxon-name-part-type="species" reg="sirius">sirius</tp:taxon-name-part></tp:taxon-name></italic> from Geoje.</p></caption><graphic xmlns:xlink="http://www.w3.org/1999/xlink" xlink:href="bdj-13-e139388-g002_d.png" xlink:type="simple" position="float" orientation="portrait" id="oo_1154344.png"><uri content-type="original_file" xlink:type="simple">https://binary.pensoft.net/fig/1154344</uri></graphic></fig></fig-group><fig id="F12178353" position="float" orientation="portrait"><object-id xmlns:xlink="http://www.w3.org/1999/xlink" content-type="arpha" xlink:type="simple">81333D88-07C8-5D07-B814-90A6E08F18A3</object-id><object-id xmlns:xlink="http://www.w3.org/1999/xlink" content-type="doi" xlink:type="simple">10.3897/BDJ.13.e139388.figure2a</object-id><label>Figure 2a.</label><caption><p><bold>A</bold> <italic><tp:taxon-name><tp:taxon-name-part taxon-name-part-type="genus" reg="Siphonaria">S.</tp:taxon-name-part><tp:taxon-name-part taxon-name-part-type="species" reg="acmaeoides">acmaeoides</tp:taxon-name-part></tp:taxon-name></italic> on rocky substrate of Korea, Jeju; <bold>B</bold> Dorsal, ventral and lateral view (left) of <italic><tp:taxon-name><tp:taxon-name-part taxon-name-part-type="genus" reg="Siphonaria">S.</tp:taxon-name-part><tp:taxon-name-part taxon-name-part-type="species" reg="acmaeoides">acmaeoides</tp:taxon-name-part></tp:taxon-name></italic> from Jeju.</p></caption><graphic xmlns:xlink="http://www.w3.org/1999/xlink" xlink:href="bdj-13-e139388-g002_a.png" xlink:type="simple" position="float" orientation="portrait" id="oo_1154339.png"><uri content-type="original_file" xlink:type="simple">https://binary.pensoft.net/fig/1154339</uri></graphic></fig><fig id="F12178354" position="float" orientation="portrait"><object-id xmlns:xlink="http://www.w3.org/1999/xlink" content-type="arpha" xlink:type="simple">A48F1C7C-8F15-533A-9953-6D8DD5C082AB</object-id><object-id xmlns:xlink="http://www.w3.org/1999/xlink" content-type="doi" xlink:type="simple">10.3897/BDJ.13.e139388.figure2b</object-id><label>Figure 2b.</label><caption><p><bold>C</bold> Apex of <italic><tp:taxon-name><tp:taxon-name-part taxon-name-part-type="genus" reg="Siphonaria">S.</tp:taxon-name-part><tp:taxon-name-part taxon-name-part-type="species" reg="acmaeoides">acmaeoides</tp:taxon-name-part></tp:taxon-name></italic> juvenile from Jeju; <bold>D</bold> Dorsal, ventral, and lateral view (left) of <italic><tp:taxon-name><tp:taxon-name-part taxon-name-part-type="genus" reg="Siphonaria">S.</tp:taxon-name-part><tp:taxon-name-part taxon-name-part-type="species" reg="acmaeoides">acmaeoides</tp:taxon-name-part></tp:taxon-name></italic> juvenile from Jeju.</p></caption><graphic xmlns:xlink="http://www.w3.org/1999/xlink" xlink:href="bdj-13-e139388-g002_b.png" xlink:type="simple" position="float" orientation="portrait" id="oo_1154341.png"><uri content-type="original_file" xlink:type="simple">https://binary.pensoft.net/fig/1154341</uri></graphic></fig><fig-group id="F12178374" position="float" orientation="portrait"><caption><p>Radula morphology of three Korean <italic><tp:taxon-name><tp:taxon-name-part taxon-name-part-type="genus" reg="Siphonaria">Siphonaria</tp:taxon-name-part></tp:taxon-name></italic> species. Abbreviations: m, mesocone; ec, ectocone. Scale bars = 20 µm.</p></caption><fig id="F12178379" position="float" orientation="portrait"><object-id xmlns:xlink="http://www.w3.org/1999/xlink" content-type="arpha" xlink:type="simple">D9BADED4-5C6A-597B-8EB9-398706F95C2C</object-id><object-id xmlns:xlink="http://www.w3.org/1999/xlink" content-type="doi" xlink:type="simple">10.3897/BDJ.13.e139388.figure3a</object-id><label>Figure 3a.</label><caption><p><italic><tp:taxon-name><tp:taxon-name-part taxon-name-part-type="genus" reg="Siphonaria">S.</tp:taxon-name-part><tp:taxon-name-part taxon-name-part-type="species" reg="acmaeoides">acmaeoides</tp:taxon-name-part></tp:taxon-name></italic> - Details of rachidian teeth (arrowhead) and innermost lateral teeth.</p></caption><graphic xmlns:xlink="http://www.w3.org/1999/xlink" xlink:href="bdj-13-e139388-g003_a.png" xlink:type="simple" position="float" orientation="portrait" id="oo_1154355.png"><uri content-type="original_file" xlink:type="simple">https://binary.pensoft.net/fig/1154355</uri></graphic></fig><fig id="F12178380" position="float" orientation="portrait"><object-id xmlns:xlink="http://www.w3.org/1999/xlink" content-type="arpha" xlink:type="simple">B66BF5D8-51E0-53D1-91B3-3EAB07817A5F</object-id><object-id xmlns:xlink="http://www.w3.org/1999/xlink" content-type="doi" xlink:type="simple">10.3897/BDJ.13.e139388.figure3b</object-id><label>Figure 3b.</label><caption><p><italic><tp:taxon-name><tp:taxon-name-part taxon-name-part-type="genus" reg="Siphonaria">S.</tp:taxon-name-part><tp:taxon-name-part taxon-name-part-type="species" reg="acmaeoides">acmaeoides</tp:taxon-name-part></tp:taxon-name></italic> - Details of outermost lateral teeth.</p></caption><graphic xmlns:xlink="http://www.w3.org/1999/xlink" xlink:href="bdj-13-e139388-g003_b.png" xlink:type="simple" position="float" orientation="portrait" id="oo_1154356.png"><uri content-type="original_file" xlink:type="simple">https://binary.pensoft.net/fig/1154356</uri></graphic></fig><fig id="F12178381" position="float" orientation="portrait"><object-id xmlns:xlink="http://www.w3.org/1999/xlink" content-type="arpha" xlink:type="simple">09BE84E6-ADAC-5234-B853-0BA4D4FE1071</object-id><object-id xmlns:xlink="http://www.w3.org/1999/xlink" content-type="doi" xlink:type="simple">10.3897/BDJ.13.e139388.figure3c</object-id><label>Figure 3c.</label><caption><p><italic><tp:taxon-name><tp:taxon-name-part taxon-name-part-type="genus" reg="Siphonaria">S.</tp:taxon-name-part><tp:taxon-name-part taxon-name-part-type="species" reg="japonica">japonica</tp:taxon-name-part></tp:taxon-name></italic> - Details of rachidian teeth (arrowhead) and innermost lateral teeth.</p></caption><graphic xmlns:xlink="http://www.w3.org/1999/xlink" xlink:href="bdj-13-e139388-g003_c.png" xlink:type="simple" position="float" orientation="portrait" id="oo_1154357.png"><uri content-type="original_file" xlink:type="simple">https://binary.pensoft.net/fig/1154357</uri></graphic></fig><fig id="F12178382" position="float" orientation="portrait"><object-id xmlns:xlink="http://www.w3.org/1999/xlink" content-type="arpha" xlink:type="simple">F4F3206D-A4A3-5FBB-906C-3DCD4747159A</object-id><object-id xmlns:xlink="http://www.w3.org/1999/xlink" content-type="doi" xlink:type="simple">10.3897/BDJ.13.e139388.figure3d</object-id><label>Figure 3d.</label><caption><p><italic><tp:taxon-name><tp:taxon-name-part taxon-name-part-type="genus" reg="Siphonaria">S.</tp:taxon-name-part><tp:taxon-name-part taxon-name-part-type="species" reg="japonica">japonica</tp:taxon-name-part></tp:taxon-name></italic> - Details of outermost lateral teeth.</p></caption><graphic xmlns:xlink="http://www.w3.org/1999/xlink" xlink:href="bdj-13-e139388-g003_d.png" xlink:type="simple" position="float" orientation="portrait" id="oo_1154360.png"><uri content-type="original_file" xlink:type="simple">https://binary.pensoft.net/fig/1154360</uri></graphic></fig><fig id="F12178383" position="float" orientation="portrait"><object-id xmlns:xlink="http://www.w3.org/1999/xlink" content-type="arpha" xlink:type="simple">B08F5546-7819-5537-B2F5-A0049602B784</object-id><object-id xmlns:xlink="http://www.w3.org/1999/xlink" content-type="doi" xlink:type="simple">10.3897/BDJ.13.e139388.figure3e</object-id><label>Figure 3e.</label><caption><p><italic><tp:taxon-name><tp:taxon-name-part taxon-name-part-type="genus" reg="Siphonaria">S.</tp:taxon-name-part><tp:taxon-name-part taxon-name-part-type="species" reg="sirius">sirius</tp:taxon-name-part></tp:taxon-name></italic> - Details of rachidian teeth (arrowhead) and innermost lateral teeth.</p></caption><graphic xmlns:xlink="http://www.w3.org/1999/xlink" xlink:href="bdj-13-e139388-g003_e.png" xlink:type="simple" position="float" orientation="portrait" id="oo_1154361.png"><uri content-type="original_file" xlink:type="simple">https://binary.pensoft.net/fig/1154361</uri></graphic></fig><fig id="F12178384" position="float" orientation="portrait"><object-id xmlns:xlink="http://www.w3.org/1999/xlink" content-type="arpha" xlink:type="simple">8A12E782-11F8-5598-B309-9C075724E2C3</object-id><object-id xmlns:xlink="http://www.w3.org/1999/xlink" content-type="doi" xlink:type="simple">10.3897/BDJ.13.e139388.figure3f</object-id><label>Figure 3f.</label><caption><p><italic><tp:taxon-name><tp:taxon-name-part taxon-name-part-type="genus" reg="Siphonaria">S.</tp:taxon-name-part><tp:taxon-name-part taxon-name-part-type="species" reg="sirius">sirius</tp:taxon-name-part></tp:taxon-name></italic> - Details of outermost lateral teeth.</p></caption><graphic xmlns:xlink="http://www.w3.org/1999/xlink" xlink:href="bdj-13-e139388-g003_f.png" xlink:type="simple" position="float" orientation="portrait" id="oo_1154359.png"><uri content-type="original_file" xlink:type="simple">https://binary.pensoft.net/fig/1154359</uri></graphic></fig></fig-group><fig id="F12178379" position="float" orientation="portrait"><object-id xmlns:xlink="http://www.w3.org/1999/xlink" content-type="arpha" xlink:type="simple">D9BADED4-5C6A-597B-8EB9-398706F95C2C</object-id><object-id xmlns:xlink="http://www.w3.org/1999/xlink" content-type="doi" xlink:type="simple">10.3897/BDJ.13.e139388.figure3a</object-id><label>Figure 3a.</label><caption><p><italic><tp:taxon-name><tp:taxon-name-part taxon-name-part-type="genus" reg="Siphonaria">S.</tp:taxon-name-part><tp:taxon-name-part taxon-name-part-type="species" reg="acmaeoides">acmaeoides</tp:taxon-name-part></tp:taxon-name></italic> - Details of rachidian teeth (arrowhead) and innermost lateral teeth.</p></caption><graphic xmlns:xlink="http://www.w3.org/1999/xlink" xlink:href="bdj-13-e139388-g003_a.png" xlink:type="simple" position="float" orientation="portrait" id="oo_1154355.png"><uri content-type="original_file" xlink:type="simple">https://binary.pensoft.net/fig/1154355</uri></graphic></fig><fig id="F12178380" position="float" orientation="portrait"><object-id xmlns:xlink="http://www.w3.org/1999/xlink" content-type="arpha" xlink:type="simple">B66BF5D8-51E0-53D1-91B3-3EAB07817A5F</object-id><object-id xmlns:xlink="http://www.w3.org/1999/xlink" content-type="doi" xlink:type="simple">10.3897/BDJ.13.e139388.figure3b</object-id><label>Figure 3b.</label><caption><p><italic><tp:taxon-name><tp:taxon-name-part taxon-name-part-type="genus" reg="Siphonaria">S.</tp:taxon-name-part><tp:taxon-name-part taxon-name-part-type="species" reg="acmaeoides">acmaeoides</tp:taxon-name-part></tp:taxon-name></italic> - Details of outermost lateral teeth.</p></caption><graphic xmlns:xlink="http://www.w3.org/1999/xlink" xlink:href="bdj-13-e139388-g003_b.png" xlink:type="simple" position="float" orientation="portrait" id="oo_1154356.png"><uri content-type="original_file" xlink:type="simple">https://binary.pensoft.net/fig/1154356</uri></graphic></fig><fig id="F12150074" position="float" orientation="portrait"><object-id xmlns:xlink="http://www.w3.org/1999/xlink" content-type="arpha" xlink:type="simple">5930C502-4CB7-57CD-A0F8-46C6A4D63185</object-id><object-id xmlns:xlink="http://www.w3.org/1999/xlink" content-type="doi" xlink:type="simple">10.3897/BDJ.13.e139388.figure4</object-id><label>Figure 4.</label><caption><p>Phylogenetic relationships amongst some selected NWP <italic><tp:taxon-name><tp:taxon-name-part taxon-name-part-type="genus" reg="Siphonaria">Siphonaria</tp:taxon-name-part></tp:taxon-name></italic> species inferred from the Maximum Likelihood method using the mtDNA <italic>cox1</italic> sequences. The bootstrap supporting values (≥ 50%) are indicated on the branches. Asterisks (*) represents the mtDNA <italic>cox 1</italic> sequences determined in this study.</p></caption><graphic xmlns:xlink="http://www.w3.org/1999/xlink" xlink:href="bdj-13-e139388-g004.jpg" position="float" id="oo_1251957.jpg" orientation="portrait" xlink:type="simple"><uri content-type="original_file" xlink:type="simple">https://binary.pensoft.net/fig/1251957</uri></graphic></fig><table-wrap id="T12150077" position="float" orientation="portrait"><label>Table 2.</label><caption><p>Uncorrected <italic>p</italic>-distance (%) for the mtDNA <italic>cox1</italic> sequences amongst <italic><tp:taxon-name><tp:taxon-name-part taxon-name-part-type="genus" reg="Siphonaria">Siphonaria</tp:taxon-name-part></tp:taxon-name></italic> species. The species which include newly-determined species in this study are denoted by asterisks (*).</p></caption><table rules="all" border="1"><tbody><tr><td rowspan="1" colspan="1"/><td rowspan="1" colspan="1"><italic><tp:taxon-name><tp:taxon-name-part taxon-name-part-type="genus" reg="Siphonaria">S.</tp:taxon-name-part><tp:taxon-name-part taxon-name-part-type="species" reg="japonica">japonica</tp:taxon-name-part></tp:taxon-name></italic>*</td><td rowspan="1" colspan="1">
              <italic>
                <tp:taxon-name><tp:taxon-name-part taxon-name-part-type="genus" reg="Siphonaria">S.</tp:taxon-name-part><tp:taxon-name-part taxon-name-part-type="species" reg="zelandica">zelandica</tp:taxon-name-part></tp:taxon-name>
              </italic>
            </td><td rowspan="1" colspan="1"><italic><tp:taxon-name><tp:taxon-name-part taxon-name-part-type="genus" reg="Siphonaria">S.</tp:taxon-name-part><tp:taxon-name-part taxon-name-part-type="species" reg="acmaeoides">acmaeoides</tp:taxon-name-part></tp:taxon-name></italic>*</td><td rowspan="1" colspan="1">
              <italic>
                <tp:taxon-name><tp:taxon-name-part taxon-name-part-type="genus" reg="Siphonaria">S.</tp:taxon-name-part><tp:taxon-name-part taxon-name-part-type="species" reg="javanica">javanica</tp:taxon-name-part></tp:taxon-name>
              </italic>
            </td><td rowspan="1" colspan="1">
              <italic>
                <tp:taxon-name><tp:taxon-name-part taxon-name-part-type="genus" reg="Siphonaria">S.</tp:taxon-name-part><tp:taxon-name-part taxon-name-part-type="species" reg="laciniosa">laciniosa</tp:taxon-name-part></tp:taxon-name>
              </italic>
            </td><td rowspan="1" colspan="1"><italic><tp:taxon-name><tp:taxon-name-part taxon-name-part-type="genus" reg="Siphonaria">S.</tp:taxon-name-part><tp:taxon-name-part taxon-name-part-type="species" reg="sirius">sirius</tp:taxon-name-part></tp:taxon-name></italic>*</td><td rowspan="1" colspan="1">
              <italic>
                <tp:taxon-name><tp:taxon-name-part taxon-name-part-type="genus" reg="Siphonaria">S.</tp:taxon-name-part><tp:taxon-name-part taxon-name-part-type="species" reg="atra">atra</tp:taxon-name-part></tp:taxon-name>
              </italic>
            </td><td rowspan="1" colspan="1">
              <italic>
                <tp:taxon-name><tp:taxon-name-part taxon-name-part-type="genus" reg="Siphonaria">S.</tp:taxon-name-part><tp:taxon-name-part taxon-name-part-type="species" reg="subatra">subatra</tp:taxon-name-part></tp:taxon-name>
              </italic>
            </td></tr><tr><td rowspan="1" colspan="1"><italic><tp:taxon-name><tp:taxon-name-part taxon-name-part-type="genus" reg="Siphonaria">S.</tp:taxon-name-part><tp:taxon-name-part taxon-name-part-type="species" reg="japonica">japonica</tp:taxon-name-part></tp:taxon-name></italic>*</td><td rowspan="1" colspan="1">0.16–1.75</td><td rowspan="1" colspan="1"/><td rowspan="1" colspan="1"/><td rowspan="1" colspan="1"/><td rowspan="1" colspan="1"/><td rowspan="1" colspan="1"/><td rowspan="1" colspan="1"/><td rowspan="1" colspan="1"/></tr><tr><td rowspan="1" colspan="1">
              <italic>
                <tp:taxon-name><tp:taxon-name-part taxon-name-part-type="genus" reg="Siphonaria">S.</tp:taxon-name-part><tp:taxon-name-part taxon-name-part-type="species" reg="zelandica">zelandica</tp:taxon-name-part></tp:taxon-name>
              </italic>
            </td><td rowspan="1" colspan="1">28.89–29.84</td><td rowspan="1" colspan="1">0.16–1.90</td><td rowspan="1" colspan="1"/><td rowspan="1" colspan="1"/><td rowspan="1" colspan="1"/><td rowspan="1" colspan="1"/><td rowspan="1" colspan="1"/><td rowspan="1" colspan="1"/></tr><tr><td rowspan="1" colspan="1"><italic><tp:taxon-name><tp:taxon-name-part taxon-name-part-type="genus" reg="Siphonaria">S.</tp:taxon-name-part><tp:taxon-name-part taxon-name-part-type="species" reg="acmaeoides">acmaeoides</tp:taxon-name-part></tp:taxon-name></italic>*</td><td rowspan="1" colspan="1">29.37–30.95</td><td rowspan="1" colspan="1">5.71–6.51</td><td rowspan="1" colspan="1">0.16–3.33</td><td rowspan="1" colspan="1"/><td rowspan="1" colspan="1"/><td rowspan="1" colspan="1"/><td rowspan="1" colspan="1"/><td rowspan="1" colspan="1"/></tr><tr><td rowspan="1" colspan="1">
              <italic>
                <tp:taxon-name><tp:taxon-name-part taxon-name-part-type="genus" reg="Siphonaria">S.</tp:taxon-name-part><tp:taxon-name-part taxon-name-part-type="species" reg="javanica">javanica</tp:taxon-name-part></tp:taxon-name>
              </italic>
            </td><td rowspan="1" colspan="1">29.52–30.32</td><td rowspan="1" colspan="1">29.05–30.00</td><td rowspan="1" colspan="1">29.37–30.16</td><td rowspan="1" colspan="1">-</td><td rowspan="1" colspan="1"/><td rowspan="1" colspan="1"/><td rowspan="1" colspan="1"/><td rowspan="1" colspan="1"/></tr><tr><td rowspan="1" colspan="1">
              <italic>
                <tp:taxon-name><tp:taxon-name-part taxon-name-part-type="genus" reg="Siphonaria">S.</tp:taxon-name-part><tp:taxon-name-part taxon-name-part-type="species" reg="laciniosa">laciniosa</tp:taxon-name-part></tp:taxon-name>
              </italic>
            </td><td rowspan="1" colspan="1">29.05–30.14</td><td rowspan="1" colspan="1">28.57–29.52</td><td rowspan="1" colspan="1">28.57–29.68</td><td rowspan="1" colspan="1">15.56–16.03</td><td rowspan="1" colspan="1">0.16–0.79</td><td rowspan="1" colspan="1"/><td rowspan="1" colspan="1"/><td rowspan="1" colspan="1"/></tr><tr><td rowspan="1" colspan="1"><italic><tp:taxon-name><tp:taxon-name-part taxon-name-part-type="genus" reg="Siphonaria">S.</tp:taxon-name-part><tp:taxon-name-part taxon-name-part-type="species" reg="sirius">sirius</tp:taxon-name-part></tp:taxon-name></italic>*</td><td rowspan="1" colspan="1">30.79–31.90</td><td rowspan="1" colspan="1">28.25–29.68</td><td rowspan="1" colspan="1">27.94–29.21</td><td rowspan="1" colspan="1">30.63–30.79</td><td rowspan="1" colspan="1">29.52–30.48</td><td rowspan="1" colspan="1">0.16–0.79</td><td rowspan="1" colspan="1"/><td rowspan="1" colspan="1"/></tr><tr><td rowspan="1" colspan="1">
              <italic>
                <tp:taxon-name><tp:taxon-name-part taxon-name-part-type="genus" reg="Siphonaria">S.</tp:taxon-name-part><tp:taxon-name-part taxon-name-part-type="species" reg="atra">atra</tp:taxon-name-part></tp:taxon-name>
              </italic>
            </td><td rowspan="1" colspan="1">31.27–31.90</td><td rowspan="1" colspan="1">27.78–28.25</td><td rowspan="1" colspan="1">28.25–28.82</td><td rowspan="1" colspan="1">27.46</td><td rowspan="1" colspan="1">27.14–27.30</td><td rowspan="1" colspan="1">22.38–22.86</td><td rowspan="1" colspan="1">-</td><td rowspan="1" colspan="1"/></tr><tr><td rowspan="1" colspan="1">
              <italic>
                <tp:taxon-name><tp:taxon-name-part taxon-name-part-type="genus" reg="Siphonaria">S.</tp:taxon-name-part><tp:taxon-name-part taxon-name-part-type="species" reg="subatra">subatra</tp:taxon-name-part></tp:taxon-name>
              </italic>
            </td><td rowspan="1" colspan="1">31.90–33.81</td><td rowspan="1" colspan="1">29.68–30.63</td><td rowspan="1" colspan="1">29.37–30.63</td><td rowspan="1" colspan="1">29.68–30.79</td><td rowspan="1" colspan="1">29.21–30.48</td><td rowspan="1" colspan="1">25.24–25.87</td><td rowspan="1" colspan="1">15.87–16.51</td><td rowspan="1" colspan="1">2.06–3.33</td></tr></tbody></table></table-wrap></tp:treatment-sec><ref-list><ref id="B12152256"><element-citation xmlns:xlink="http://www.w3.org/1999/xlink" publication-type="article" xlink:type="simple"><person-group person-group-type="author"><name name-style="western"><surname>Pilsbry</surname><given-names>Henry A</given-names></name></person-group><year>1894</year><article-title>Notices of new Japanese mollusks, II.</article-title><source>The Nautilus</source><volume>8</volume><issue>1</issue><fpage>9</fpage><lpage>10</lpage></element-citation></ref><ref id="B12152530"><element-citation xmlns:xlink="http://www.w3.org/1999/xlink" publication-type="article" xlink:type="simple"><person-group person-group-type="author"><name name-style="western"><surname>Pilsbry</surname><given-names>H, A</given-names></name></person-group><year>1895</year><article-title>Catalogue of the marine mollusks of Japan, with descriptions of new species and notes on others collected by Frederick Stearns.</article-title><source>The Nautilus</source><volume>8</volume><fpage>9</fpage><lpage>10</lpage></element-citation></ref><ref id="B12152163"><element-citation xmlns:xlink="http://www.w3.org/1999/xlink" publication-type="book" xlink:type="simple"><person-group person-group-type="author"><name name-style="western"><surname>Lee</surname><given-names>B. D.</given-names></name></person-group><year>1956</year><source>The catalogue of molluscan shells of Korea</source><publisher-name>Bulletin of Pusan Fisheries College</publisher-name><size units="page">48</size></element-citation></ref><ref id="B12485405"><element-citation xmlns:xlink="http://www.w3.org/1999/xlink" publication-type="book" xlink:type="simple"><person-group person-group-type="author"><name name-style="western"><surname>Hirase</surname><given-names>S</given-names></name></person-group><year>1941</year><source>A collection of Japanese shells with illustrations in natural colours</source><edition>7</edition><publisher-name>Matsumura Sanshodo</publisher-name><publisher-loc>Tokyo</publisher-loc><size units="page">1-217</size></element-citation></ref><ref id="B12482792"><element-citation xmlns:xlink="http://www.w3.org/1999/xlink" publication-type="book" xlink:type="simple"><person-group person-group-type="author"><name name-style="western"><surname>Kuroda</surname><given-names>T</given-names></name><name name-style="western"><surname>Habe</surname><given-names>T</given-names></name></person-group><year>1952</year><source>Check list and bibliography of the recent marine <tp:taxon-name><tp:taxon-name-part taxon-name-part-type="phylum">Mollusca</tp:taxon-name-part></tp:taxon-name> of Japan</source><publisher-name>Hosokawa</publisher-name><publisher-loc>Japan</publisher-loc><size units="page">1-210</size></element-citation></ref><ref id="B12480768"><element-citation xmlns:xlink="http://www.w3.org/1999/xlink" publication-type="article" xlink:type="simple"><person-group person-group-type="author"><name name-style="western"><surname>Jenkins</surname><given-names>Bruce</given-names></name><name name-style="western"><surname>Köhler</surname><given-names>Frank</given-names></name></person-group><year>2024</year><article-title>Hidden in plain sight: Systematic review of Indo-West Pacific <tp:taxon-name><tp:taxon-name-part taxon-name-part-type="family">Siphonariidae</tp:taxon-name-part></tp:taxon-name> uncovers extensive cryptic diversity based on comparative morphology and mitochondrial phylogenetics (<tp:taxon-name><tp:taxon-name-part taxon-name-part-type="phylum">Mollusca</tp:taxon-name-part></tp:taxon-name>, <tp:taxon-name><tp:taxon-name-part taxon-name-part-type="class">Gastropoda</tp:taxon-name-part></tp:taxon-name>)</article-title><source>Megataxa</source><volume>13</volume><issue>1</issue><fpage>1</fpage><lpage>217</lpage><pub-id pub-id-type="doi">10.11646/megataxa.13.1.1</pub-id></element-citation></ref><ref id="B12482650"><element-citation xmlns:xlink="http://www.w3.org/1999/xlink" publication-type="book" xlink:type="simple"><person-group person-group-type="author"><name name-style="western"><surname>Azuma</surname><given-names>M</given-names></name></person-group><year>1960</year><source>A catalogue of the shell-bearing <tp:taxon-name><tp:taxon-name-part taxon-name-part-type="phylum">Mollusca</tp:taxon-name-part></tp:taxon-name> of Okinoshima, Kasiwajima and the adjacent area (Tosa Province) Shikoku, Japan</source><publisher-name>ConchBooks</publisher-name><publisher-loc>Harxheim</publisher-loc><size units="page">102</size></element-citation></ref><ref id="B12480928"><element-citation xmlns:xlink="http://www.w3.org/1999/xlink" publication-type="article" xlink:type="simple"><person-group person-group-type="author"><name name-style="western"><surname>Baker</surname><given-names>Burrington</given-names></name></person-group><year>1964</year><article-title>Type land snails in the Academy of Natural Sciences of Philadelphia Part III. Limnophile and Thalassophile <tp:taxon-name><tp:taxon-name-part taxon-name-part-type="infraclass">Pulmonata</tp:taxon-name-part></tp:taxon-name> Part IV. Land and fresh-water <tp:taxon-name><tp:taxon-name-part taxon-name-part-type="subclass">Prosobranchia</tp:taxon-name-part></tp:taxon-name></article-title><source>Proceedings of the Academy of Natural Sciences of Philadelphia</source><volume>116</volume><issue>4</issue><fpage>149</fpage><lpage>193</lpage></element-citation></ref><ref id="B12482699"><element-citation xmlns:xlink="http://www.w3.org/1999/xlink" publication-type="chapter" xlink:type="simple"><person-group person-group-type="author"><name name-style="western"><surname>Christiaens</surname><given-names>J</given-names></name></person-group><year>1980</year><chapter-title>Supplementary notes on Hong Kong limpets</chapter-title><person-group person-group-type="editor"><name name-style="western"><surname>Morton</surname><given-names>B S</given-names></name><name name-style="western"><surname>Tseng</surname><given-names>C K</given-names></name></person-group><source>Proceedings from the First International Marine Biological Workshop: The Marine Flora and Fauna of Hong Kong and Southern China, Hong Kong</source><publisher-name>Hong Kong University Press</publisher-name><publisher-loc>Hong Kong</publisher-loc><size units="page">459-468</size></element-citation></ref><ref id="B12152351"><element-citation xmlns:xlink="http://www.w3.org/1999/xlink" publication-type="article" xlink:type="simple"><person-group person-group-type="author"><name name-style="western"><surname>White</surname><given-names>Tracy R</given-names></name><name name-style="western"><surname>Dayrat</surname><given-names>Benoit</given-names></name></person-group><year>2012</year><article-title>Checklist of genus-and species-group names of the false limpets <italic><tp:taxon-name><tp:taxon-name-part taxon-name-part-type="genus" reg="Siphonaria">Siphonaria</tp:taxon-name-part></tp:taxon-name></italic> (<tp:taxon-name><tp:taxon-name-part taxon-name-part-type="phylum">Mollusca</tp:taxon-name-part></tp:taxon-name>: <tp:taxon-name><tp:taxon-name-part taxon-name-part-type="class">Gastropoda</tp:taxon-name-part></tp:taxon-name>: <tp:taxon-name><tp:taxon-name-part taxon-name-part-type="subclass">Euthyneura</tp:taxon-name-part></tp:taxon-name>)</article-title><source>Zootaxa</source><volume>3538</volume><issue>1</issue><fpage>78</fpage><lpage>54</lpage></element-citation></ref><ref id="B12480802"><element-citation xmlns:xlink="http://www.w3.org/1999/xlink" publication-type="book" xlink:type="simple"><person-group person-group-type="author"><name name-style="western"><surname>Hubendick</surname><given-names>Bengt</given-names></name></person-group><year>1945</year><source>Phylogenie und Tiergeographie der <tp:taxon-name><tp:taxon-name-part taxon-name-part-type="family">Siphonariidae</tp:taxon-name-part></tp:taxon-name>: Zur Kenntnis der Phylogenie in der Ordnung <tp:taxon-name><tp:taxon-name-part taxon-name-part-type="order">Basommatophora</tp:taxon-name-part></tp:taxon-name> und des Ursprungs der Pulmonatengruppe</source><publisher-name>Almqvist och Wiksells boktryck</publisher-name><publisher-loc>Upsala</publisher-loc><size units="page">1-216</size></element-citation></ref><ref id="B12152093"><element-citation xmlns:xlink="http://www.w3.org/1999/xlink" publication-type="article" xlink:type="simple"><person-group person-group-type="author"><name name-style="western"><surname>Hubendick</surname><given-names>Bengt</given-names></name></person-group><year>1946</year><article-title>Systematic monograph of the Patelliformia</article-title><source>Kungliga Svenska Vetenskapsakademiens Handlingar Ser. 3</source><volume>23</volume><issue>5</issue><fpage>1</fpage><lpage>93</lpage></element-citation></ref><ref id="B12482746"><element-citation xmlns:xlink="http://www.w3.org/1999/xlink" publication-type="book" xlink:type="simple"><person-group person-group-type="author"><name name-style="western"><surname>Habe</surname><given-names>T</given-names></name><name name-style="western"><surname>Kikuchi</surname><given-names>T</given-names></name></person-group><year>1960</year><source>Fauna and Flora of the Sea around the Amakusa Marine Biological Laboratory, Part I <tp:taxon-name><tp:taxon-name-part taxon-name-part-type="phylum">Mollusca</tp:taxon-name-part></tp:taxon-name></source><publisher-name>Tomioka, Reihoku-cho, Amakusa, Kumamoto-ken</publisher-name><publisher-loc>Japan</publisher-loc></element-citation></ref><ref id="B12482763"><element-citation xmlns:xlink="http://www.w3.org/1999/xlink" publication-type="book" xlink:type="simple"><person-group person-group-type="author"><name name-style="western"><surname>Kira</surname><given-names>T</given-names></name></person-group><year>1962</year><source>Shells of the western Pacific in color</source><publisher-name>Hoikusha</publisher-name><publisher-loc>Japan</publisher-loc><size units="page">1-244</size></element-citation></ref><ref id="B12152131"><element-citation xmlns:xlink="http://www.w3.org/1999/xlink" publication-type="book" xlink:type="simple"><person-group person-group-type="author"><name name-style="western"><surname>Kuroda</surname><given-names>Tokubei</given-names></name><name name-style="western"><surname>Habe</surname><given-names>Tadashige</given-names></name><name name-style="western"><surname>Oyama</surname><given-names>Katura</given-names></name></person-group><year>1971</year><source>The sea shells of Sagami Bay: collected by His Majesty the Emperor of Japan</source><publisher-name>Maruzen</publisher-name><publisher-loc>Tokyo</publisher-loc><size units="page">1280</size></element-citation></ref><ref id="B12151926"><element-citation xmlns:xlink="http://www.w3.org/1999/xlink" publication-type="book" xlink:type="simple"><person-group person-group-type="author"><name name-style="western"><surname>Choe</surname><given-names>Byung Lae</given-names></name></person-group><year>1992</year><source>Illustrated Encyclopedia of Fauna and Flora of Korea</source><volume>Vol. 33, Mollusca (Ⅱ)</volume><publisher-name>Ministry of Education</publisher-name><publisher-loc>Seoul</publisher-loc><size units="page">859</size></element-citation></ref><ref id="B12151934"><element-citation xmlns:xlink="http://www.w3.org/1999/xlink" publication-type="chapter" xlink:type="simple"><person-group person-group-type="author"><name name-style="western"><surname>Christiaens</surname><given-names>J</given-names></name></person-group><year>1980</year><chapter-title>The limpets of Hong Kong with descriptions of seven new species and subspecies</chapter-title><person-group person-group-type="editor"><name name-style="western"><surname>Morton</surname><given-names>B</given-names></name></person-group><source>The Malacofauna of Hong Kong and Southern China</source><publisher-name>Hong Kong University Press</publisher-name><publisher-loc>Hong Kong</publisher-loc></element-citation></ref><ref id="B12480785"><element-citation xmlns:xlink="http://www.w3.org/1999/xlink" publication-type="book" xlink:type="simple"><person-group person-group-type="author"><name name-style="western"><surname>Inaba</surname><given-names>Akihiko</given-names></name></person-group><year>1983</year><source>Fauna and flora of the Seto Inland Sea</source><edition>2</edition><volume>1</volume><publisher-name>Mukaishima Marine Biological Station, Hiroshima University</publisher-name></element-citation></ref><ref id="B12480777"><element-citation xmlns:xlink="http://www.w3.org/1999/xlink" publication-type="book" xlink:type="simple"><person-group person-group-type="author"><name name-style="western"><surname>Je</surname><given-names>Jong Geel</given-names></name></person-group><year>1989</year><source>Korean names of molluscs in Korea</source><volume>1</volume><publisher-name>The Korean Journal of Malacology</publisher-name><publisher-loc>Seoul</publisher-loc><size units="page">90</size></element-citation></ref><ref id="B12480818"><element-citation xmlns:xlink="http://www.w3.org/1999/xlink" publication-type="book" xlink:type="simple"><person-group person-group-type="author"><name name-style="western"><surname>Higo</surname><given-names>Shun'ichi</given-names></name><name name-style="western"><surname>Callomon</surname><given-names>Paul</given-names></name><name name-style="western"><surname>Goto</surname><given-names>Yoshihiro</given-names></name></person-group><year>1999</year><source>Catalogue and bibliography of the marine shell-bearing <tp:taxon-name><tp:taxon-name-part taxon-name-part-type="phylum">Mollusca</tp:taxon-name-part></tp:taxon-name> of Japan</source><publisher-name>Elle Scientific Publications</publisher-name></element-citation></ref><ref id="B12152231"><element-citation xmlns:xlink="http://www.w3.org/1999/xlink" publication-type="book" xlink:type="simple"><person-group person-group-type="author"><name name-style="western"><surname>Okutani</surname><given-names>T</given-names></name></person-group><year>2000</year><source>Marine mollusks in Japan</source><publisher-name>Tokai University Press</publisher-name><publisher-loc>Tokyo</publisher-loc><size units="page">1173</size></element-citation></ref><ref id="B12151917"><element-citation xmlns:xlink="http://www.w3.org/1999/xlink" publication-type="article" xlink:type="simple"><person-group person-group-type="author"><name name-style="western"><surname>Cheng</surname><given-names>Yu Ting</given-names></name><name name-style="western"><surname>Yeh</surname><given-names>Teng Yang</given-names></name><name name-style="western"><surname>Chang</surname><given-names>Chun Yi</given-names></name><name name-style="western"><surname>Hsueh</surname><given-names>Pan Wen</given-names></name></person-group><year>2005</year><article-title>New records of marine gastropods from Taiwan</article-title><source>Collections and Research of the National Museum of Natural Science</source><volume>18</volume><fpage>7</fpage><lpage>9</lpage></element-citation></ref><ref id="B12480696"><element-citation xmlns:xlink="http://www.w3.org/1999/xlink" publication-type="article" xlink:type="simple"><person-group person-group-type="author"><name name-style="western"><surname>Noseworthy</surname><given-names>Ronald G</given-names></name><name name-style="western"><surname>Lim</surname><given-names>Na-Rae</given-names></name><name name-style="western"><surname>Choi</surname><given-names>Kwang-Sik</given-names></name></person-group><year>2007</year><article-title>A catalogue of the mollusks of Jeju Island, South Korea</article-title><source>Korean Journal of Malacology</source><volume>23</volume><issue>1</issue><fpage>65</fpage><lpage>104</lpage></element-citation></ref><ref id="B12152239"><element-citation xmlns:xlink="http://www.w3.org/1999/xlink" publication-type="book" xlink:type="simple"><person-group person-group-type="author"><name name-style="western"><surname>Okutani</surname><given-names>T</given-names></name></person-group><year>2017</year><source>Marine mollusks in Japan</source><edition>2nd Edition</edition><publisher-name>Tokai University Press</publisher-name><publisher-loc>Hiratsuka</publisher-loc><size units="page">1375</size></element-citation></ref><ref id="B12151983"><element-citation xmlns:xlink="http://www.w3.org/1999/xlink" publication-type="article" xlink:type="simple"><person-group person-group-type="author"><name name-style="western"><surname>Dayrat</surname><given-names>B.</given-names></name><name name-style="western"><surname>Goulding</surname><given-names>T. C.</given-names></name><name name-style="western"><surname>White</surname><given-names>T. R.</given-names></name></person-group><year>2014</year><article-title>Diversity of Indo-West Pacific <italic><tp:taxon-name><tp:taxon-name-part taxon-name-part-type="genus" reg="Siphonaria">Siphonaria</tp:taxon-name-part></tp:taxon-name></italic> (<tp:taxon-name><tp:taxon-name-part taxon-name-part-type="phylum">Mollusca</tp:taxon-name-part></tp:taxon-name>: <tp:taxon-name><tp:taxon-name-part taxon-name-part-type="class">Gastropoda</tp:taxon-name-part></tp:taxon-name>: <tp:taxon-name><tp:taxon-name-part taxon-name-part-type="subclass">Euthyneura</tp:taxon-name-part></tp:taxon-name>)</article-title><source>Zootaxa</source><volume>3779</volume><issue>2</issue><fpage>246</fpage><lpage>276</lpage><uri xlink:type="simple">https://www.ncbi.nlm.nih.gov/pubmed/24871723</uri><pub-id pub-id-type="doi">10.11646/zootaxa.3779.2.7</pub-id></element-citation></ref><ref id="B12152289"><element-citation xmlns:xlink="http://www.w3.org/1999/xlink" publication-type="article" xlink:type="simple"><person-group person-group-type="author"><name name-style="western"><surname>Quoy</surname><given-names>JRC</given-names></name><name name-style="western"><surname>Gaimard</surname><given-names>JP</given-names></name></person-group><year>1833</year><article-title>Zoophytes</article-title><source>Voyage de découvertes de l’Astrolabe executé par ordre du Roi, pendant les années</source><volume>2</volume><fpage>1</fpage><lpage>686</lpage></element-citation></ref><ref id="B12152102"><element-citation xmlns:xlink="http://www.w3.org/1999/xlink" publication-type="article" xlink:type="simple"><person-group person-group-type="author"><name name-style="western"><surname>Jenkins</surname><given-names>BW</given-names></name></person-group><year>1983</year><article-title>Redescriptions and relationship of <italic><tp:taxon-name><tp:taxon-name-part taxon-name-part-type="genus" reg="Siphonaria">Siphonaria</tp:taxon-name-part><tp:taxon-name-part taxon-name-part-type="species" reg="zelandica">zelandica</tp:taxon-name-part></tp:taxon-name></italic> Quoy and Gaimard to <italic><tp:taxon-name><tp:taxon-name-part taxon-name-part-type="genus" reg="Siphonaria">S.</tp:taxon-name-part><tp:taxon-name-part taxon-name-part-type="species" reg="australis">australis</tp:taxon-name-part></tp:taxon-name></italic> Quoy and Gaimard with a description of <italic><tp:taxon-name><tp:taxon-name-part taxon-name-part-type="genus" reg="Siphonaria">S.</tp:taxon-name-part><tp:taxon-name-part taxon-name-part-type="species" reg="propria">propria</tp:taxon-name-part></tp:taxon-name></italic> sp. nov. (<tp:taxon-name><tp:taxon-name-part taxon-name-part-type="phylum">Mollusca</tp:taxon-name-part></tp:taxon-name>: <tp:taxon-name><tp:taxon-name-part taxon-name-part-type="infraclass">Pulmonata</tp:taxon-name-part></tp:taxon-name>: <tp:taxon-name><tp:taxon-name-part taxon-name-part-type="family">Siphonariidae</tp:taxon-name-part></tp:taxon-name>)</article-title><source>Journal of the Malacological Society of Australia</source><volume>6</volume><issue>1-2</issue><fpage>1</fpage><lpage>35</lpage><pub-id pub-id-type="doi">10.1080/00852988.1983.10673952</pub-id></element-citation></ref><ref id="B12480852"><element-citation xmlns:xlink="http://www.w3.org/1999/xlink" publication-type="article" xlink:type="simple"><person-group person-group-type="author"><name name-style="western"><surname>Güller</surname><given-names>Marina</given-names></name><name name-style="western"><surname>Zelaya</surname><given-names>Diego G</given-names></name><name name-style="western"><surname>Ituarte</surname><given-names>Cristian</given-names></name></person-group><year>2016</year><article-title>How many <italic><tp:taxon-name><tp:taxon-name-part taxon-name-part-type="genus" reg="Siphonaria">Siphonaria</tp:taxon-name-part></tp:taxon-name></italic> species (<tp:taxon-name><tp:taxon-name-part taxon-name-part-type="class">Gastropoda</tp:taxon-name-part></tp:taxon-name>: <tp:taxon-name><tp:taxon-name-part taxon-name-part-type="subclass">Euthyneura</tp:taxon-name-part></tp:taxon-name>) live in southern South America?</article-title><source>Journal of Molluscan Studies</source><volume>82</volume><issue>1</issue><fpage>80</fpage><lpage>96</lpage></element-citation></ref></ref-list></tp:taxon-treatment>
