# Supplementary material for: Taxonomic review of Korean Siphonaria species (Mollusca, Gastropoda, Siphonariidae)
Source: Biodivers Data J. 2025 Feb 18;13:e139388. doi: 10.3897/BDJ.13.e139388 (PMC11862827; doi:10.3897/BDJ.13.e139388)
Supplement: XML Treatment for Siphonaria japonica [file BDJ.13.e139388-treatment2.xml]

<!DOCTYPE tp:taxon-treatment
  PUBLIC "-//TaxonX//DTD Taxonomic Treatment Publishing DTD v0 20100105//EN" "tax-treatment-NSO.dtd">
<tp:taxon-treatment xmlns:tp="http://www.plazi.org/taxpub"><tp:treatment-meta><mixed-citation publication-type="journal"><person-group><name><surname>Kim</surname><given-names>Yukyung</given-names></name><name><surname>Park</surname><given-names>Jina</given-names></name><name><surname>Hwang</surname><given-names>Ui Wook</given-names></name><name><surname>Park</surname><given-names>Joong-Ki</given-names></name></person-group><article-title>Taxonomic review of Korean <italic><tp:taxon-name><tp:taxon-name-part taxon-name-part-type="genus" reg="Siphonaria">Siphonaria</tp:taxon-name-part></tp:taxon-name></italic> species (<tp:taxon-name><tp:taxon-name-part taxon-name-part-type="phylum">Mollusca</tp:taxon-name-part></tp:taxon-name>, <tp:taxon-name><tp:taxon-name-part taxon-name-part-type="class">Gastropoda</tp:taxon-name-part></tp:taxon-name>, <tp:taxon-name><tp:taxon-name-part taxon-name-part-type="family">Siphonariidae</tp:taxon-name-part></tp:taxon-name>)</article-title><source>Biodivers Data J</source><day>18</day><month>02</month><year>2025</year><volume>13</volume><pub-id pub-id-type="doi">10.3897/BDJ.13.e139388</pub-id></mixed-citation></tp:treatment-meta><tp:nomenclature><tp:taxon-name>
            <object-id xmlns:xlink="http://www.w3.org/1999/xlink" content-type="arpha" xlink:type="simple">41D3904D-99D3-5888-A457-AFB80F10DAF6</object-id>
            <tp:taxon-name-part taxon-name-part-type="genus">Siphonaria</tp:taxon-name-part>
            <tp:taxon-name-part taxon-name-part-type="species">japonica</tp:taxon-name-part>
            <object-id xmlns:xlink="http://www.w3.org/1999/xlink" xlink:type="simple" object-id-type="GBIF">https://www.gbif.org/species/5859486</object-id>
            <object-id xmlns:xlink="http://www.w3.org/1999/xlink" xlink:type="simple" object-id-type="WoRMS">https://www.marinespecies.org/aphia.php?p=taxdetails&amp;id=740941</object-id>
          </tp:taxon-name><tp:taxon-authority>(Donovan, 1824)</tp:taxon-authority><tp:nomenclature-citation-list><tp:nomenclature-citation><tp:taxon-name>
                <tp:taxon-name-part taxon-name-part-type="genus" reg="Patella">Patella</tp:taxon-name-part>
                <tp:taxon-name-part taxon-name-part-type="species" reg="japonica">japonica</tp:taxon-name-part>
              </tp:taxon-name><comment> <xref ref-type="bibr" rid="B12152000">Donovan 1824</xref>: pl. 79; <xref ref-type="bibr" rid="B12152131">Kuroda et al. 1971</xref>: 483, pl. 64, fig. 7; <xref ref-type="bibr" rid="B12152351">White and Dayrat 2012</xref>: 64 [checklist].</comment></tp:nomenclature-citation><tp:nomenclature-citation><tp:taxon-name>
                <tp:taxon-name-part taxon-name-part-type="genus" reg="Siphonaria"/>
                <tp:taxon-name-part taxon-name-part-type="species" reg="radiata"/>
              </tp:taxon-name><comment>? <italic><tp:taxon-name><tp:taxon-name-part taxon-name-part-type="genus" reg="Siphonaria">Siphonaria</tp:taxon-name-part><tp:taxon-name-part taxon-name-part-type="species" reg="radiata">radiata</tp:taxon-name-part></tp:taxon-name></italic>: <xref ref-type="bibr" rid="B12480954">Adams and Reeve 1850</xref>: 69, pl. 13, fig. 2.</comment></tp:nomenclature-citation><tp:nomenclature-citation><tp:taxon-name>
                <tp:taxon-name-part taxon-name-part-type="genus" reg="Siphonaria"/>
                <tp:taxon-name-part taxon-name-part-type="species" reg="radians"/>
              </tp:taxon-name><comment>? <italic><tp:taxon-name><tp:taxon-name-part taxon-name-part-type="genus" reg="Siphonria">Siphonria</tp:taxon-name-part><tp:taxon-name-part taxon-name-part-type="species" reg="radians">radians</tp:taxon-name-part></tp:taxon-name></italic>: <italic><xref ref-type="bibr" rid="B12151901">Adams and Adams 1855</xref></italic>: 271; <xref ref-type="bibr" rid="B12152093">Hubendick 1946</xref>: 43.</comment></tp:nomenclature-citation><tp:nomenclature-citation><tp:taxon-name>
                <tp:taxon-name-part taxon-name-part-type="genus" reg="Siphonaria">Siphonaria</tp:taxon-name-part>
                <tp:taxon-name-part taxon-name-part-type="species" reg="cochleariformis">cochleariformis</tp:taxon-name-part>
              </tp:taxon-name><comment>: <italic><xref ref-type="bibr" rid="B12152298">Reeve 1856</xref></italic>: pl. 6, fig. 28; <xref ref-type="bibr" rid="B12152093">Hubendick 1946</xref>: 43, pl. 2, figs. 33–35; <xref ref-type="bibr" rid="B12152131">Kuroda et al. 1971</xref>: 483, pl. 64, fig. 7.</comment></tp:nomenclature-citation><tp:nomenclature-citation><tp:taxon-name>
                <tp:taxon-name-part taxon-name-part-type="genus" reg="Siphonaria">Siphonaria</tp:taxon-name-part>
                <tp:taxon-name-part taxon-name-part-type="species" reg="japonica">japonica</tp:taxon-name-part>
              </tp:taxon-name><comment>: <xref ref-type="bibr" rid="B12482754">Hanley 1858</xref>: 152 [checklist]; <xref ref-type="bibr" rid="B12480843">Pilsbry 1920</xref>: 141; <xref ref-type="bibr" rid="B12480962">Abe 1940</xref>: 59 (cited from <xref ref-type="bibr" rid="B12480768">Jenkins and Köhler (2024)</xref>); <xref ref-type="bibr" rid="B12485405">Hirase 1941</xref>: 94, pl. 121, fig. 12; <xref ref-type="bibr" rid="B12480740">Kuroda 1941</xref>: 137; <xref ref-type="bibr" rid="B12480802">Hubendick 1945</xref>: 27, fig. 34, 36, 39, 41 (cited from <xref ref-type="bibr" rid="B12480768">Jenkins and Köhler (2024)</xref>); <xref ref-type="bibr" rid="B12482792">Kuroda and Habe 1952</xref>: 86 (cited from <xref ref-type="bibr" rid="B12480768">Jenkins and Köhler (2024)</xref>); <xref ref-type="bibr" rid="B12152163">Lee 1956</xref>: 79; <xref ref-type="bibr" rid="B12482784">Kuroda 1960</xref>: 43 (cited from <xref ref-type="bibr" rid="B12480768">Jenkins and Köhler (2024)</xref>); <xref ref-type="bibr" rid="B12482746">Habe and Kikuchi 1960</xref>: 64 (cited from <xref ref-type="bibr" rid="B12480768">Jenkins and Köhler 2024</xref>); <xref ref-type="bibr" rid="B12480679">Shikama 1964</xref>: 6 (cited from <xref ref-type="bibr" rid="B12480768">Jenkins and Köhler (2024)</xref>); <xref ref-type="bibr" rid="B12482684">Berry 1977</xref>: 197, fig. 19 (cited from <xref ref-type="bibr" rid="B12480768">Jenkins and Köhler (2024)</xref>); <xref ref-type="bibr" rid="B12152180">Lee and Chao 2003</xref>: 35, pl. 6, fig. 173; <xref ref-type="bibr" rid="B12152281">Qi 2004</xref>: 198, pl. 108, fig. E; <xref ref-type="bibr" rid="B12151983">Dayrat et al. 2014</xref>: 266, fig. 3B; <xref ref-type="bibr" rid="B12480768">Jenkins and Köhler 2024</xref>: 31–34, figs. 13A–L, Q–S, 15B–E.</comment></tp:nomenclature-citation><tp:nomenclature-citation><tp:taxon-name>
                <tp:taxon-name-part taxon-name-part-type="genus" reg="Siphonaria">Siphonaria</tp:taxon-name-part>
                <tp:taxon-name-part taxon-name-part-type="species" reg="alterniplicata">alterniplicata</tp:taxon-name-part>
              </tp:taxon-name><comment>: <xref ref-type="bibr" rid="B12152051">Grabau and King 1928</xref>: 237, pl. 11, fig. 117; <xref ref-type="bibr" rid="B12152093">Hubendick 1946</xref>: 62; <xref ref-type="bibr" rid="B12152351">White and Dayrat 2012</xref>: 60 [checklist]; <xref ref-type="bibr" rid="B12151947">Coan et al. 2015</xref>: 221, fig. 38A, B.</comment></tp:nomenclature-citation><tp:nomenclature-citation><tp:taxon-name><tp:taxon-name-part taxon-name-part-type="genus" reg="Siphonaria">Siphonaria</tp:taxon-name-part> (<tp:taxon-name-part taxon-name-part-type="subgenus" reg="Sacculosiphonaria">Sacculosiphonaria</tp:taxon-name-part>) <tp:taxon-name-part taxon-name-part-type="species" reg="japonica">japonica</tp:taxon-name-part></tp:taxon-name><comment>: <italic><xref ref-type="bibr" rid="B12152093">Hubendick 1946</xref></italic>: 42, pl. 2, figs. 29–32; <xref ref-type="bibr" rid="B12482763">Kira 1962</xref>: 201, pl. 69, fig. 8a, b (cited from <xref ref-type="bibr" rid="B12480768">Jenkins and Köhler (2024)</xref>); <xref ref-type="bibr" rid="B12482712">Habe 1971</xref>: 15, pl. 4, fig. 16 (cited from <xref ref-type="bibr" rid="B12480768">Jenkins and Köhler (2024)</xref>); <xref ref-type="bibr" rid="B12152369">Yoo 1976</xref>: 89, pl. 19, figs. 1–4; <xref ref-type="bibr" rid="B12151934">Christiaens 1980a</xref>: 79; <xref ref-type="bibr" rid="B12482699">Christiaens 1980b</xref>: 466, 467; <xref ref-type="bibr" rid="B12480777">Je 1989</xref>: 89 [checklist]; <xref ref-type="bibr" rid="B12480876">Fukuda et al. 1992</xref>: 76, pl. 23, fig. 360a, b (cited from <xref ref-type="bibr" rid="B12480768">Jenkins and Köhler (2024)</xref>); <xref ref-type="bibr" rid="B12152139">Kwon et al. 1993</xref>: 334, fig. 61-1; <xref ref-type="bibr" rid="B12152231">Okutani 2000</xref>: 815, pl. 405, fig. 6; <xref ref-type="bibr" rid="B12152147">Kwon 2001</xref>: 191, fig. 723; <xref ref-type="bibr" rid="B12152072">Hamamura 2004</xref>: 115; <xref ref-type="bibr" rid="B12152197">Min et al. 2004</xref>: 335, fig. 1056; <xref ref-type="bibr" rid="B12480696">Noseworthy et al. 2007</xref>: 90 [checklist]; <xref ref-type="bibr" rid="B12152239">Okutani 2017</xref>: 1101, pl. 403, fig. 6.</comment></tp:nomenclature-citation><tp:nomenclature-citation><tp:taxon-name>
                <tp:taxon-name-part taxon-name-part-type="genus" reg="Sacculosiphonaria">Sacculosiphonaria</tp:taxon-name-part>
                <tp:taxon-name-part taxon-name-part-type="species" reg="japonica">japonica</tp:taxon-name-part>
              </tp:taxon-name><comment>: <xref ref-type="bibr" rid="B12152131">Kuroda et al. 1971</xref>: 483, pl. 64, fig. 7; <xref ref-type="bibr" rid="B12480653">Trew 1983</xref>: 9 (cited from Jenkins and Köhler (2024)); <xref ref-type="bibr" rid="B12151926">Choe 1992</xref>: 747, 748, pl. 125, fig. 222.</comment></tp:nomenclature-citation><tp:nomenclature-citation><tp:taxon-name><tp:taxon-name-part taxon-name-part-type="genus" reg="Siphonaria">Siphonaria</tp:taxon-name-part> (<tp:taxon-name-part taxon-name-part-type="subgenus" reg="Mastosiphon">Mastosiphon</tp:taxon-name-part>) <tp:taxon-name-part taxon-name-part-type="species" reg="sirius">sirius</tp:taxon-name-part></tp:taxon-name><comment>: <xref ref-type="bibr" rid="B12152369">Yoo 1976</xref>: 89, pl. 19, fig. 5 (non <italic><tp:taxon-name><tp:taxon-name-part taxon-name-part-type="genus" reg="Siphonaria">Siphonaria</tp:taxon-name-part><tp:taxon-name-part taxon-name-part-type="species" reg="sirius">sirius</tp:taxon-name-part></tp:taxon-name></italic> <xref ref-type="bibr" rid="B12152256">Pilsbry 1894</xref>).</comment></tp:nomenclature-citation><tp:nomenclature-citation><tp:taxon-name>
                <tp:taxon-name-part taxon-name-part-type="genus" reg="Siphonaria">Siphonaria</tp:taxon-name-part>
                <tp:taxon-name-part taxon-name-part-type="species" reg="acmaeoides">acmaeoides</tp:taxon-name-part>
              </tp:taxon-name><comment>: <xref ref-type="bibr" rid="B12152139">Kwon et al. 1993</xref>: 335, fig. 61-3 (non-<italic><tp:taxon-name><tp:taxon-name-part taxon-name-part-type="genus" reg="Siphonaria">Siphonaria</tp:taxon-name-part><tp:taxon-name-part taxon-name-part-type="species" reg="acmaeoides">acmaeoides</tp:taxon-name-part></tp:taxon-name></italic> <xref ref-type="bibr" rid="B12152256">Pilsbry 1894</xref>).</comment></tp:nomenclature-citation><tp:nomenclature-citation><tp:taxon-name><tp:taxon-name-part taxon-name-part-type="genus" reg="Siphonaria">Siphonaria</tp:taxon-name-part> (<tp:taxon-name-part taxon-name-part-type="subgenus" reg="Planesiphon">Planesiphon</tp:taxon-name-part>) <tp:taxon-name-part taxon-name-part-type="species" reg="acmaeoides">acmaeoides</tp:taxon-name-part></tp:taxon-name><comment>: <xref ref-type="bibr" rid="B12152147">Kwon 2001</xref>: 191, fig. 724; <xref ref-type="bibr" rid="B12152197">Min et al. 2004</xref>: 337, fig. 1057 (non-<italic><tp:taxon-name><tp:taxon-name-part taxon-name-part-type="genus" reg="Siphonaria">Siphonaria</tp:taxon-name-part><tp:taxon-name-part taxon-name-part-type="species" reg="acmaeoides">acmaeoides</tp:taxon-name-part></tp:taxon-name></italic> in <xref ref-type="bibr" rid="B12152256">Pilsbry (1894)</xref>).</comment></tp:nomenclature-citation><tp:nomenclature-citation><tp:taxon-name>
                <tp:taxon-name-part taxon-name-part-type="genus" reg="Siphonaria">Siphonaria</tp:taxon-name-part>
                <tp:taxon-name-part taxon-name-part-type="species" reg="japonica">japonica</tp:taxon-name-part>
              </tp:taxon-name><comment> tall form: <xref ref-type="bibr" rid="B12152360">Yokogawa et al. 2010</xref>: fig. 1A.</comment></tp:nomenclature-citation></tp:nomenclature-citation-list></tp:nomenclature><tp:treatment-sec sec-type="materials"><title>Materials</title><list list-type="alpha-lower" list-content="occurrences"><list-item><p><bold>Type status:</bold> <named-content xmlns:xlink="http://www.w3.org/1999/xlink" content-type="dwc:typeStatus" xlink:type="simple">Other material</named-content>. <bold>Occurrence:</bold> catalogNumber: <named-content xmlns:xlink="http://www.w3.org/1999/xlink" content-type="dwc:catalogNumber" xlink:type="simple">NIBRIV0000894428–NIBRIV0000894447</named-content>; individualCount: <named-content xmlns:xlink="http://www.w3.org/1999/xlink" content-type="dwc:individualCount" xlink:type="simple">20</named-content>; occurrenceID: <named-content xmlns:xlink="http://www.w3.org/1999/xlink" content-type="dwc:occurrenceID" xlink:type="simple">8CB2FFA8-7177-5D58-9987-D944894409D8</named-content>; <bold>Taxon:</bold> scientificName: <named-content xmlns:xlink="http://www.w3.org/1999/xlink" content-type="dwc:scientificName" xlink:type="simple"><italic><tp:taxon-name><tp:taxon-name-part taxon-name-part-type="genus" reg="Siphonaria">Siphonaria</tp:taxon-name-part><tp:taxon-name-part taxon-name-part-type="species" reg="japonica">japonica</tp:taxon-name-part></tp:taxon-name></italic></named-content>; kingdom: <named-content xmlns:xlink="http://www.w3.org/1999/xlink" content-type="dwc:kingdom" xlink:type="simple"><tp:taxon-name><tp:taxon-name-part taxon-name-part-type="kingdom">Animalia</tp:taxon-name-part></tp:taxon-name></named-content>; phylum: <named-content xmlns:xlink="http://www.w3.org/1999/xlink" content-type="dwc:phylum" xlink:type="simple"><tp:taxon-name><tp:taxon-name-part taxon-name-part-type="phylum">Mollusca</tp:taxon-name-part></tp:taxon-name></named-content>; class: <named-content xmlns:xlink="http://www.w3.org/1999/xlink" content-type="dwc:class" xlink:type="simple"><tp:taxon-name><tp:taxon-name-part taxon-name-part-type="class">Gastropoda</tp:taxon-name-part></tp:taxon-name></named-content>; order: <named-content xmlns:xlink="http://www.w3.org/1999/xlink" content-type="dwc:order" xlink:type="simple"><tp:taxon-name><tp:taxon-name-part taxon-name-part-type="order">Siphonariida</tp:taxon-name-part></tp:taxon-name></named-content>; family: <named-content xmlns:xlink="http://www.w3.org/1999/xlink" content-type="dwc:family" xlink:type="simple"><tp:taxon-name><tp:taxon-name-part taxon-name-part-type="family">Siphonariidae</tp:taxon-name-part></tp:taxon-name></named-content>; genus: <named-content xmlns:xlink="http://www.w3.org/1999/xlink" content-type="dwc:genus" xlink:type="simple"><tp:taxon-name><tp:taxon-name-part taxon-name-part-type="genus">Siphonaria</tp:taxon-name-part></tp:taxon-name></named-content>; specificEpithet: <named-content xmlns:xlink="http://www.w3.org/1999/xlink" content-type="dwc:specificEpithet" xlink:type="simple"><italic><tp:taxon-name><tp:taxon-name-part taxon-name-part-type="genus" reg="Siphonaria"/><tp:taxon-name-part taxon-name-part-type="species" reg="japonica">japonica</tp:taxon-name-part></tp:taxon-name></italic></named-content>; scientificNameAuthorship: <named-content xmlns:xlink="http://www.w3.org/1999/xlink" content-type="dwc:scientificNameAuthorship" xlink:type="simple">(Donovan, 1824)</named-content>; <bold>Location:</bold> country: <named-content xmlns:xlink="http://www.w3.org/1999/xlink" content-type="dwc:country" xlink:type="simple">Korea</named-content>; locality: <named-content xmlns:xlink="http://www.w3.org/1999/xlink" content-type="dwc:locality" xlink:type="simple">Namyang-ri, Seo-myeon, Ulleung-gun, Gyeongsangbuk-do</named-content>; verbatimCoordinates: <named-content xmlns:xlink="http://www.w3.org/1999/xlink" content-type="dwc:verbatimCoordinates" xlink:type="simple">37°27'34.5"N, 130°51'27.4"E</named-content>; <bold>Event:</bold> eventDate: <named-content xmlns:xlink="http://www.w3.org/1999/xlink" content-type="dwc:eventDate" xlink:type="simple">2011-11-13</named-content></p></list-item><list-item><p><bold>Type status:</bold> <named-content xmlns:xlink="http://www.w3.org/1999/xlink" content-type="dwc:typeStatus" xlink:type="simple">Other material</named-content>. <bold>Occurrence:</bold> catalogNumber: <named-content xmlns:xlink="http://www.w3.org/1999/xlink" content-type="dwc:catalogNumber" xlink:type="simple">NIBRIV0000894458–NIBRIV0000894467</named-content>; individualCount: <named-content xmlns:xlink="http://www.w3.org/1999/xlink" content-type="dwc:individualCount" xlink:type="simple">10</named-content>; occurrenceID: <named-content xmlns:xlink="http://www.w3.org/1999/xlink" content-type="dwc:occurrenceID" xlink:type="simple">E2FA26B9-DF79-5C3B-BAA0-2A7982854C38</named-content>; <bold>Taxon:</bold> scientificName: <named-content xmlns:xlink="http://www.w3.org/1999/xlink" content-type="dwc:scientificName" xlink:type="simple"><italic><tp:taxon-name><tp:taxon-name-part taxon-name-part-type="genus" reg="Siphonaria">Siphonaria</tp:taxon-name-part><tp:taxon-name-part taxon-name-part-type="species" reg="japonica">japonica</tp:taxon-name-part></tp:taxon-name></italic></named-content>; kingdom: <named-content xmlns:xlink="http://www.w3.org/1999/xlink" content-type="dwc:kingdom" xlink:type="simple"><tp:taxon-name><tp:taxon-name-part taxon-name-part-type="kingdom">Animalia</tp:taxon-name-part></tp:taxon-name></named-content>; phylum: <named-content xmlns:xlink="http://www.w3.org/1999/xlink" content-type="dwc:phylum" xlink:type="simple"><tp:taxon-name><tp:taxon-name-part taxon-name-part-type="phylum">Mollusca</tp:taxon-name-part></tp:taxon-name></named-content>; class: <named-content xmlns:xlink="http://www.w3.org/1999/xlink" content-type="dwc:class" xlink:type="simple"><tp:taxon-name><tp:taxon-name-part taxon-name-part-type="class">Gastropoda</tp:taxon-name-part></tp:taxon-name></named-content>; order: <named-content xmlns:xlink="http://www.w3.org/1999/xlink" content-type="dwc:order" xlink:type="simple"><tp:taxon-name><tp:taxon-name-part taxon-name-part-type="order">Siphonariida</tp:taxon-name-part></tp:taxon-name></named-content>; family: <named-content xmlns:xlink="http://www.w3.org/1999/xlink" content-type="dwc:family" xlink:type="simple"><tp:taxon-name><tp:taxon-name-part taxon-name-part-type="family">Siphonariidae</tp:taxon-name-part></tp:taxon-name></named-content>; genus: <named-content xmlns:xlink="http://www.w3.org/1999/xlink" content-type="dwc:genus" xlink:type="simple"><tp:taxon-name><tp:taxon-name-part taxon-name-part-type="genus">Siphonaria</tp:taxon-name-part></tp:taxon-name></named-content>; specificEpithet: <named-content xmlns:xlink="http://www.w3.org/1999/xlink" content-type="dwc:specificEpithet" xlink:type="simple"><italic><tp:taxon-name><tp:taxon-name-part taxon-name-part-type="genus" reg="Siphonaria"/><tp:taxon-name-part taxon-name-part-type="species" reg="japonica">japonica</tp:taxon-name-part></tp:taxon-name></italic></named-content>; scientificNameAuthorship: <named-content xmlns:xlink="http://www.w3.org/1999/xlink" content-type="dwc:scientificNameAuthorship" xlink:type="simple">(Donovan, 1824)</named-content>; <bold>Location:</bold> country: <named-content xmlns:xlink="http://www.w3.org/1999/xlink" content-type="dwc:country" xlink:type="simple">Korea</named-content>; locality: <named-content xmlns:xlink="http://www.w3.org/1999/xlink" content-type="dwc:locality" xlink:type="simple">Jeonjin-ri, Ganghyeon-myeon, Yangyang-gun, Gangwon-do</named-content>; verbatimCoordinates: <named-content xmlns:xlink="http://www.w3.org/1999/xlink" content-type="dwc:verbatimCoordinates" xlink:type="simple">38°07'31.5"N, 128°37'52.3"E</named-content>; <bold>Event:</bold> eventDate: <named-content xmlns:xlink="http://www.w3.org/1999/xlink" content-type="dwc:eventDate" xlink:type="simple">2014-04-09</named-content></p></list-item><list-item><p><bold>Type status:</bold> <named-content xmlns:xlink="http://www.w3.org/1999/xlink" content-type="dwc:typeStatus" xlink:type="simple">Other material</named-content>. <bold>Occurrence:</bold> catalogNumber: <named-content xmlns:xlink="http://www.w3.org/1999/xlink" content-type="dwc:catalogNumber" xlink:type="simple">NIBRIV0000894468–NIBRIV0000894487</named-content>; individualCount: <named-content xmlns:xlink="http://www.w3.org/1999/xlink" content-type="dwc:individualCount" xlink:type="simple">20</named-content>; occurrenceID: <named-content xmlns:xlink="http://www.w3.org/1999/xlink" content-type="dwc:occurrenceID" xlink:type="simple">59D7504B-74E8-514D-BCCA-3C6F3557C300</named-content>; <bold>Taxon:</bold> scientificName: <named-content xmlns:xlink="http://www.w3.org/1999/xlink" content-type="dwc:scientificName" xlink:type="simple"><italic><tp:taxon-name><tp:taxon-name-part taxon-name-part-type="genus" reg="Siphonaria">Siphonaria</tp:taxon-name-part><tp:taxon-name-part taxon-name-part-type="species" reg="japonica">japonica</tp:taxon-name-part></tp:taxon-name></italic></named-content>; kingdom: <named-content xmlns:xlink="http://www.w3.org/1999/xlink" content-type="dwc:kingdom" xlink:type="simple"><tp:taxon-name><tp:taxon-name-part taxon-name-part-type="kingdom">Animalia</tp:taxon-name-part></tp:taxon-name></named-content>; phylum: <named-content xmlns:xlink="http://www.w3.org/1999/xlink" content-type="dwc:phylum" xlink:type="simple"><tp:taxon-name><tp:taxon-name-part taxon-name-part-type="phylum">Mollusca</tp:taxon-name-part></tp:taxon-name></named-content>; class: <named-content xmlns:xlink="http://www.w3.org/1999/xlink" content-type="dwc:class" xlink:type="simple"><tp:taxon-name><tp:taxon-name-part taxon-name-part-type="class">Gastropoda</tp:taxon-name-part></tp:taxon-name></named-content>; order: <named-content xmlns:xlink="http://www.w3.org/1999/xlink" content-type="dwc:order" xlink:type="simple"><tp:taxon-name><tp:taxon-name-part taxon-name-part-type="order">Siphonariida</tp:taxon-name-part></tp:taxon-name></named-content>; family: <named-content xmlns:xlink="http://www.w3.org/1999/xlink" content-type="dwc:family" xlink:type="simple"><tp:taxon-name><tp:taxon-name-part taxon-name-part-type="family">Siphonariidae</tp:taxon-name-part></tp:taxon-name></named-content>; genus: <named-content xmlns:xlink="http://www.w3.org/1999/xlink" content-type="dwc:genus" xlink:type="simple"><tp:taxon-name><tp:taxon-name-part taxon-name-part-type="genus">Siphonaria</tp:taxon-name-part></tp:taxon-name></named-content>; specificEpithet: <named-content xmlns:xlink="http://www.w3.org/1999/xlink" content-type="dwc:specificEpithet" xlink:type="simple"><italic><tp:taxon-name><tp:taxon-name-part taxon-name-part-type="genus" reg="Siphonaria"/><tp:taxon-name-part taxon-name-part-type="species" reg="japonica">japonica</tp:taxon-name-part></tp:taxon-name></italic></named-content>; scientificNameAuthorship: <named-content xmlns:xlink="http://www.w3.org/1999/xlink" content-type="dwc:scientificNameAuthorship" xlink:type="simple">(Donovan, 1824)</named-content>; <bold>Location:</bold> country: <named-content xmlns:xlink="http://www.w3.org/1999/xlink" content-type="dwc:country" xlink:type="simple">Korea</named-content>; locality: <named-content xmlns:xlink="http://www.w3.org/1999/xlink" content-type="dwc:locality" xlink:type="simple">Jukbyeon-ri, Jukbyeon-myeon, Uljin-gun, Gyeongsangbuk-do</named-content>; verbatimCoordinates: <named-content xmlns:xlink="http://www.w3.org/1999/xlink" content-type="dwc:verbatimCoordinates" xlink:type="simple">37°3'32.50"N, 129°25'43.92"E</named-content>; <bold>Event:</bold> eventDate: <named-content xmlns:xlink="http://www.w3.org/1999/xlink" content-type="dwc:eventDate" xlink:type="simple">2014-04-09</named-content></p></list-item><list-item><p><bold>Type status:</bold> <named-content xmlns:xlink="http://www.w3.org/1999/xlink" content-type="dwc:typeStatus" xlink:type="simple">Other material</named-content>. <bold>Occurrence:</bold> catalogNumber: <named-content xmlns:xlink="http://www.w3.org/1999/xlink" content-type="dwc:catalogNumber" xlink:type="simple">NIBRIV0000894448NIBRIV0000894450</named-content>; individualCount: <named-content xmlns:xlink="http://www.w3.org/1999/xlink" content-type="dwc:individualCount" xlink:type="simple">3</named-content>; occurrenceID: <named-content xmlns:xlink="http://www.w3.org/1999/xlink" content-type="dwc:occurrenceID" xlink:type="simple">8451E1F2-DB21-501A-A3C9-52209A958584</named-content>; <bold>Taxon:</bold> scientificName: <named-content xmlns:xlink="http://www.w3.org/1999/xlink" content-type="dwc:scientificName" xlink:type="simple"><italic><tp:taxon-name><tp:taxon-name-part taxon-name-part-type="genus" reg="Siphonaria">Siphonaria</tp:taxon-name-part><tp:taxon-name-part taxon-name-part-type="species" reg="japonica">japonica</tp:taxon-name-part></tp:taxon-name></italic></named-content>; kingdom: <named-content xmlns:xlink="http://www.w3.org/1999/xlink" content-type="dwc:kingdom" xlink:type="simple"><tp:taxon-name><tp:taxon-name-part taxon-name-part-type="kingdom">Animalia</tp:taxon-name-part></tp:taxon-name></named-content>; phylum: <named-content xmlns:xlink="http://www.w3.org/1999/xlink" content-type="dwc:phylum" xlink:type="simple"><tp:taxon-name><tp:taxon-name-part taxon-name-part-type="phylum">Mollusca</tp:taxon-name-part></tp:taxon-name></named-content>; class: <named-content xmlns:xlink="http://www.w3.org/1999/xlink" content-type="dwc:class" xlink:type="simple"><tp:taxon-name><tp:taxon-name-part taxon-name-part-type="class">Gastropoda</tp:taxon-name-part></tp:taxon-name></named-content>; order: <named-content xmlns:xlink="http://www.w3.org/1999/xlink" content-type="dwc:order" xlink:type="simple"><tp:taxon-name><tp:taxon-name-part taxon-name-part-type="order">Siphonariida</tp:taxon-name-part></tp:taxon-name></named-content>; family: <named-content xmlns:xlink="http://www.w3.org/1999/xlink" content-type="dwc:family" xlink:type="simple"><tp:taxon-name><tp:taxon-name-part taxon-name-part-type="family">Siphonariidae</tp:taxon-name-part></tp:taxon-name></named-content>; genus: <named-content xmlns:xlink="http://www.w3.org/1999/xlink" content-type="dwc:genus" xlink:type="simple"><tp:taxon-name><tp:taxon-name-part taxon-name-part-type="genus">Siphonaria</tp:taxon-name-part></tp:taxon-name></named-content>; specificEpithet: <named-content xmlns:xlink="http://www.w3.org/1999/xlink" content-type="dwc:specificEpithet" xlink:type="simple"><italic><tp:taxon-name><tp:taxon-name-part taxon-name-part-type="genus" reg="Siphonaria"/><tp:taxon-name-part taxon-name-part-type="species" reg="japonica">japonica</tp:taxon-name-part></tp:taxon-name></italic></named-content>; scientificNameAuthorship: <named-content xmlns:xlink="http://www.w3.org/1999/xlink" content-type="dwc:scientificNameAuthorship" xlink:type="simple">(Donovan, 1824)</named-content>; <bold>Location:</bold> country: <named-content xmlns:xlink="http://www.w3.org/1999/xlink" content-type="dwc:country" xlink:type="simple">Korea</named-content>; locality: <named-content xmlns:xlink="http://www.w3.org/1999/xlink" content-type="dwc:locality" xlink:type="simple">Namae-ri, Hyeonnam-myeon, Yangyang-gun, Gangwon-do</named-content>; verbatimCoordinates: <named-content xmlns:xlink="http://www.w3.org/1999/xlink" content-type="dwc:verbatimCoordinates" xlink:type="simple">37°56'33.7"N, 128°47'17.8"E</named-content>; <bold>Event:</bold> eventDate: <named-content xmlns:xlink="http://www.w3.org/1999/xlink" content-type="dwc:eventDate" xlink:type="simple">2014-08-24</named-content></p></list-item><list-item><p><bold>Type status:</bold> <named-content xmlns:xlink="http://www.w3.org/1999/xlink" content-type="dwc:typeStatus" xlink:type="simple">Other material</named-content>. <bold>Occurrence:</bold> catalogNumber: <named-content xmlns:xlink="http://www.w3.org/1999/xlink" content-type="dwc:catalogNumber" xlink:type="simple">NIBRIV0000894548-NIBRIV0000894562</named-content>; individualCount: <named-content xmlns:xlink="http://www.w3.org/1999/xlink" content-type="dwc:individualCount" xlink:type="simple">15</named-content>; occurrenceID: <named-content xmlns:xlink="http://www.w3.org/1999/xlink" content-type="dwc:occurrenceID" xlink:type="simple">7E7E0FC6-5FF9-5A57-A3BD-6F006D828021</named-content>; <bold>Taxon:</bold> scientificName: <named-content xmlns:xlink="http://www.w3.org/1999/xlink" content-type="dwc:scientificName" xlink:type="simple"><italic><tp:taxon-name><tp:taxon-name-part taxon-name-part-type="genus" reg="Siphonaria">Siphonaria</tp:taxon-name-part><tp:taxon-name-part taxon-name-part-type="species" reg="japonica">japonica</tp:taxon-name-part></tp:taxon-name></italic></named-content>; kingdom: <named-content xmlns:xlink="http://www.w3.org/1999/xlink" content-type="dwc:kingdom" xlink:type="simple"><tp:taxon-name><tp:taxon-name-part taxon-name-part-type="kingdom">Animalia</tp:taxon-name-part></tp:taxon-name></named-content>; phylum: <named-content xmlns:xlink="http://www.w3.org/1999/xlink" content-type="dwc:phylum" xlink:type="simple"><tp:taxon-name><tp:taxon-name-part taxon-name-part-type="phylum">Mollusca</tp:taxon-name-part></tp:taxon-name></named-content>; class: <named-content xmlns:xlink="http://www.w3.org/1999/xlink" content-type="dwc:class" xlink:type="simple"><tp:taxon-name><tp:taxon-name-part taxon-name-part-type="class">Gastropoda</tp:taxon-name-part></tp:taxon-name></named-content>; order: <named-content xmlns:xlink="http://www.w3.org/1999/xlink" content-type="dwc:order" xlink:type="simple"><tp:taxon-name><tp:taxon-name-part taxon-name-part-type="order">Siphonariida</tp:taxon-name-part></tp:taxon-name></named-content>; family: <named-content xmlns:xlink="http://www.w3.org/1999/xlink" content-type="dwc:family" xlink:type="simple"><tp:taxon-name><tp:taxon-name-part taxon-name-part-type="family">Siphonariidae</tp:taxon-name-part></tp:taxon-name></named-content>; genus: <named-content xmlns:xlink="http://www.w3.org/1999/xlink" content-type="dwc:genus" xlink:type="simple"><tp:taxon-name><tp:taxon-name-part taxon-name-part-type="genus">Siphonaria</tp:taxon-name-part></tp:taxon-name></named-content>; specificEpithet: <named-content xmlns:xlink="http://www.w3.org/1999/xlink" content-type="dwc:specificEpithet" xlink:type="simple"><italic><tp:taxon-name><tp:taxon-name-part taxon-name-part-type="genus" reg="Siphonaria"/><tp:taxon-name-part taxon-name-part-type="species" reg="japonica">japonica</tp:taxon-name-part></tp:taxon-name></italic></named-content>; scientificNameAuthorship: <named-content xmlns:xlink="http://www.w3.org/1999/xlink" content-type="dwc:scientificNameAuthorship" xlink:type="simple">(Donovan, 1824)</named-content>; <bold>Location:</bold> country: <named-content xmlns:xlink="http://www.w3.org/1999/xlink" content-type="dwc:country" xlink:type="simple">Korea</named-content>; locality: <named-content xmlns:xlink="http://www.w3.org/1999/xlink" content-type="dwc:locality" xlink:type="simple">Samyang 1(il)-dong Jeju-si Jeju-do</named-content>; verbatimCoordinates: <named-content xmlns:xlink="http://www.w3.org/1999/xlink" content-type="dwc:verbatimCoordinates" xlink:type="simple">33°31'34.6"N, 126°35'09.0"E</named-content>; <bold>Event:</bold> eventDate: <named-content xmlns:xlink="http://www.w3.org/1999/xlink" content-type="dwc:eventDate" xlink:type="simple">2015-12-21</named-content></p></list-item><list-item><p><bold>Type status:</bold> <named-content xmlns:xlink="http://www.w3.org/1999/xlink" content-type="dwc:typeStatus" xlink:type="simple">Other material</named-content>. <bold>Occurrence:</bold> catalogNumber: <named-content xmlns:xlink="http://www.w3.org/1999/xlink" content-type="dwc:catalogNumber" xlink:type="simple">NIBRIV0000894451-NIBRIV0000894457</named-content>; individualCount: <named-content xmlns:xlink="http://www.w3.org/1999/xlink" content-type="dwc:individualCount" xlink:type="simple">7</named-content>; occurrenceID: <named-content xmlns:xlink="http://www.w3.org/1999/xlink" content-type="dwc:occurrenceID" xlink:type="simple">CC219B8C-1E0B-5581-B327-D492B0178063</named-content>; <bold>Taxon:</bold> scientificName: <named-content xmlns:xlink="http://www.w3.org/1999/xlink" content-type="dwc:scientificName" xlink:type="simple"><italic><tp:taxon-name><tp:taxon-name-part taxon-name-part-type="genus" reg="Siphonaria">Siphonaria</tp:taxon-name-part><tp:taxon-name-part taxon-name-part-type="species" reg="japonica">japonica</tp:taxon-name-part></tp:taxon-name></italic></named-content>; kingdom: <named-content xmlns:xlink="http://www.w3.org/1999/xlink" content-type="dwc:kingdom" xlink:type="simple"><tp:taxon-name><tp:taxon-name-part taxon-name-part-type="kingdom">Animalia</tp:taxon-name-part></tp:taxon-name></named-content>; phylum: <named-content xmlns:xlink="http://www.w3.org/1999/xlink" content-type="dwc:phylum" xlink:type="simple"><tp:taxon-name><tp:taxon-name-part taxon-name-part-type="phylum">Mollusca</tp:taxon-name-part></tp:taxon-name></named-content>; class: <named-content xmlns:xlink="http://www.w3.org/1999/xlink" content-type="dwc:class" xlink:type="simple"><tp:taxon-name><tp:taxon-name-part taxon-name-part-type="class">Gastropoda</tp:taxon-name-part></tp:taxon-name></named-content>; order: <named-content xmlns:xlink="http://www.w3.org/1999/xlink" content-type="dwc:order" xlink:type="simple"><tp:taxon-name><tp:taxon-name-part taxon-name-part-type="order">Siphonariida</tp:taxon-name-part></tp:taxon-name></named-content>; family: <named-content xmlns:xlink="http://www.w3.org/1999/xlink" content-type="dwc:family" xlink:type="simple"><tp:taxon-name><tp:taxon-name-part taxon-name-part-type="family">Siphonariidae</tp:taxon-name-part></tp:taxon-name></named-content>; genus: <named-content xmlns:xlink="http://www.w3.org/1999/xlink" content-type="dwc:genus" xlink:type="simple"><tp:taxon-name><tp:taxon-name-part taxon-name-part-type="genus">Siphonaria</tp:taxon-name-part></tp:taxon-name></named-content>; specificEpithet: <named-content xmlns:xlink="http://www.w3.org/1999/xlink" content-type="dwc:specificEpithet" xlink:type="simple"><italic><tp:taxon-name><tp:taxon-name-part taxon-name-part-type="genus" reg="Siphonaria"/><tp:taxon-name-part taxon-name-part-type="species" reg="japonica">japonica</tp:taxon-name-part></tp:taxon-name></italic></named-content>; scientificNameAuthorship: <named-content xmlns:xlink="http://www.w3.org/1999/xlink" content-type="dwc:scientificNameAuthorship" xlink:type="simple">(Donovan, 1824)</named-content>; <bold>Location:</bold> country: <named-content xmlns:xlink="http://www.w3.org/1999/xlink" content-type="dwc:country" xlink:type="simple">Korea</named-content>; locality: <named-content xmlns:xlink="http://www.w3.org/1999/xlink" content-type="dwc:locality" xlink:type="simple">Namae-ri, Hyeonnam-myeon, Yangyang-gun, Gangwon-do</named-content>; verbatimCoordinates: <named-content xmlns:xlink="http://www.w3.org/1999/xlink" content-type="dwc:verbatimCoordinates" xlink:type="simple">37°56'33.7"N, 128°47'17.8"E</named-content>; <bold>Event:</bold> eventDate: <named-content xmlns:xlink="http://www.w3.org/1999/xlink" content-type="dwc:eventDate" xlink:type="simple">2016-03-02</named-content></p></list-item><list-item><p><bold>Type status:</bold> <named-content xmlns:xlink="http://www.w3.org/1999/xlink" content-type="dwc:typeStatus" xlink:type="simple">Other material</named-content>. <bold>Occurrence:</bold> catalogNumber: <named-content xmlns:xlink="http://www.w3.org/1999/xlink" content-type="dwc:catalogNumber" xlink:type="simple">NIBRIV0000894408-NIBRIV0000894424</named-content>; individualCount: <named-content xmlns:xlink="http://www.w3.org/1999/xlink" content-type="dwc:individualCount" xlink:type="simple">17</named-content>; occurrenceID: <named-content xmlns:xlink="http://www.w3.org/1999/xlink" content-type="dwc:occurrenceID" xlink:type="simple">2CD256A6-3489-5322-9FA4-8F75AF0BCF39</named-content>; <bold>Taxon:</bold> scientificName: <named-content xmlns:xlink="http://www.w3.org/1999/xlink" content-type="dwc:scientificName" xlink:type="simple"><italic><tp:taxon-name><tp:taxon-name-part taxon-name-part-type="genus" reg="Siphonaria">Siphonaria</tp:taxon-name-part><tp:taxon-name-part taxon-name-part-type="species" reg="japonica">japonica</tp:taxon-name-part></tp:taxon-name></italic></named-content>; kingdom: <named-content xmlns:xlink="http://www.w3.org/1999/xlink" content-type="dwc:kingdom" xlink:type="simple"><tp:taxon-name><tp:taxon-name-part taxon-name-part-type="kingdom">Animalia</tp:taxon-name-part></tp:taxon-name></named-content>; phylum: <named-content xmlns:xlink="http://www.w3.org/1999/xlink" content-type="dwc:phylum" xlink:type="simple"><tp:taxon-name><tp:taxon-name-part taxon-name-part-type="phylum">Mollusca</tp:taxon-name-part></tp:taxon-name></named-content>; class: <named-content xmlns:xlink="http://www.w3.org/1999/xlink" content-type="dwc:class" xlink:type="simple"><tp:taxon-name><tp:taxon-name-part taxon-name-part-type="class">Gastropoda</tp:taxon-name-part></tp:taxon-name></named-content>; order: <named-content xmlns:xlink="http://www.w3.org/1999/xlink" content-type="dwc:order" xlink:type="simple"><tp:taxon-name><tp:taxon-name-part taxon-name-part-type="order">Siphonariida</tp:taxon-name-part></tp:taxon-name></named-content>; family: <named-content xmlns:xlink="http://www.w3.org/1999/xlink" content-type="dwc:family" xlink:type="simple"><tp:taxon-name><tp:taxon-name-part taxon-name-part-type="family">Siphonariidae</tp:taxon-name-part></tp:taxon-name></named-content>; genus: <named-content xmlns:xlink="http://www.w3.org/1999/xlink" content-type="dwc:genus" xlink:type="simple"><tp:taxon-name><tp:taxon-name-part taxon-name-part-type="genus">Siphonaria</tp:taxon-name-part></tp:taxon-name></named-content>; specificEpithet: <named-content xmlns:xlink="http://www.w3.org/1999/xlink" content-type="dwc:specificEpithet" xlink:type="simple"><italic><tp:taxon-name><tp:taxon-name-part taxon-name-part-type="genus" reg="Siphonaria"/><tp:taxon-name-part taxon-name-part-type="species" reg="japonica">japonica</tp:taxon-name-part></tp:taxon-name></italic></named-content>; scientificNameAuthorship: <named-content xmlns:xlink="http://www.w3.org/1999/xlink" content-type="dwc:scientificNameAuthorship" xlink:type="simple">(Donovan, 1824)</named-content>; <bold>Location:</bold> country: <named-content xmlns:xlink="http://www.w3.org/1999/xlink" content-type="dwc:country" xlink:type="simple">Korea</named-content>; locality: <named-content xmlns:xlink="http://www.w3.org/1999/xlink" content-type="dwc:locality" xlink:type="simple">Dokdo-ri, Ulleung-eup, Ulleung-gun, Gyeongsangbuk-do</named-content>; verbatimCoordinates: <named-content xmlns:xlink="http://www.w3.org/1999/xlink" content-type="dwc:verbatimCoordinates" xlink:type="simple">37°14'20.12"N, 131°52'05.74"E</named-content>; <bold>Event:</bold> eventDate: <named-content xmlns:xlink="http://www.w3.org/1999/xlink" content-type="dwc:eventDate" xlink:type="simple">2016-06-22</named-content></p></list-item><list-item><p><bold>Type status:</bold> <named-content xmlns:xlink="http://www.w3.org/1999/xlink" content-type="dwc:typeStatus" xlink:type="simple">Other material</named-content>. <bold>Occurrence:</bold> catalogNumber: <named-content xmlns:xlink="http://www.w3.org/1999/xlink" content-type="dwc:catalogNumber" xlink:type="simple">NIBRIV0000894508-NIBRIV0000894527</named-content>; individualCount: <named-content xmlns:xlink="http://www.w3.org/1999/xlink" content-type="dwc:individualCount" xlink:type="simple">20</named-content>; occurrenceID: <named-content xmlns:xlink="http://www.w3.org/1999/xlink" content-type="dwc:occurrenceID" xlink:type="simple">0D774AF9-C5DA-5C87-B0AE-26873ED2A1F7</named-content>; <bold>Taxon:</bold> scientificName: <named-content xmlns:xlink="http://www.w3.org/1999/xlink" content-type="dwc:scientificName" xlink:type="simple"><italic><tp:taxon-name><tp:taxon-name-part taxon-name-part-type="genus" reg="Siphonaria">Siphonaria</tp:taxon-name-part><tp:taxon-name-part taxon-name-part-type="species" reg="japonica">japonica</tp:taxon-name-part></tp:taxon-name></italic></named-content>; kingdom: <named-content xmlns:xlink="http://www.w3.org/1999/xlink" content-type="dwc:kingdom" xlink:type="simple"><tp:taxon-name><tp:taxon-name-part taxon-name-part-type="kingdom">Animalia</tp:taxon-name-part></tp:taxon-name></named-content>; phylum: <named-content xmlns:xlink="http://www.w3.org/1999/xlink" content-type="dwc:phylum" xlink:type="simple"><tp:taxon-name><tp:taxon-name-part taxon-name-part-type="phylum">Mollusca</tp:taxon-name-part></tp:taxon-name></named-content>; class: <named-content xmlns:xlink="http://www.w3.org/1999/xlink" content-type="dwc:class" xlink:type="simple"><tp:taxon-name><tp:taxon-name-part taxon-name-part-type="class">Gastropoda</tp:taxon-name-part></tp:taxon-name></named-content>; order: <named-content xmlns:xlink="http://www.w3.org/1999/xlink" content-type="dwc:order" xlink:type="simple"><tp:taxon-name><tp:taxon-name-part taxon-name-part-type="order">Siphonariida</tp:taxon-name-part></tp:taxon-name></named-content>; family: <named-content xmlns:xlink="http://www.w3.org/1999/xlink" content-type="dwc:family" xlink:type="simple"><tp:taxon-name><tp:taxon-name-part taxon-name-part-type="family">Siphonariidae</tp:taxon-name-part></tp:taxon-name></named-content>; genus: <named-content xmlns:xlink="http://www.w3.org/1999/xlink" content-type="dwc:genus" xlink:type="simple"><tp:taxon-name><tp:taxon-name-part taxon-name-part-type="genus">Siphonaria</tp:taxon-name-part></tp:taxon-name></named-content>; specificEpithet: <named-content xmlns:xlink="http://www.w3.org/1999/xlink" content-type="dwc:specificEpithet" xlink:type="simple"><italic><tp:taxon-name><tp:taxon-name-part taxon-name-part-type="genus" reg="Siphonaria"/><tp:taxon-name-part taxon-name-part-type="species" reg="japonica">japonica</tp:taxon-name-part></tp:taxon-name></italic></named-content>; scientificNameAuthorship: <named-content xmlns:xlink="http://www.w3.org/1999/xlink" content-type="dwc:scientificNameAuthorship" xlink:type="simple">(Donovan, 1824)</named-content>; <bold>Location:</bold> country: <named-content xmlns:xlink="http://www.w3.org/1999/xlink" content-type="dwc:country" xlink:type="simple">Korea</named-content>; locality: <named-content xmlns:xlink="http://www.w3.org/1999/xlink" content-type="dwc:locality" xlink:type="simple">Gahak-ri, Jisan-myeon, Jindo-gun, Jeollanam-do</named-content>; verbatimCoordinates: <named-content xmlns:xlink="http://www.w3.org/1999/xlink" content-type="dwc:verbatimCoordinates" xlink:type="simple">34°25'48.1"N, 126°05'55.6"E</named-content>; <bold>Event:</bold> eventDate: <named-content xmlns:xlink="http://www.w3.org/1999/xlink" content-type="dwc:eventDate" xlink:type="simple">2016-07-08</named-content></p></list-item><list-item><p><bold>Type status:</bold> <named-content xmlns:xlink="http://www.w3.org/1999/xlink" content-type="dwc:typeStatus" xlink:type="simple">Other material</named-content>. <bold>Occurrence:</bold> catalogNumber: <named-content xmlns:xlink="http://www.w3.org/1999/xlink" content-type="dwc:catalogNumber" xlink:type="simple">NIBRIV0000894563-NIBRIV0000894564</named-content>; individualCount: <named-content xmlns:xlink="http://www.w3.org/1999/xlink" content-type="dwc:individualCount" xlink:type="simple">2</named-content>; occurrenceID: <named-content xmlns:xlink="http://www.w3.org/1999/xlink" content-type="dwc:occurrenceID" xlink:type="simple">EE49E3D2-2BA0-5D88-8772-0303B4B71649</named-content>; <bold>Taxon:</bold> scientificName: <named-content xmlns:xlink="http://www.w3.org/1999/xlink" content-type="dwc:scientificName" xlink:type="simple"><italic><tp:taxon-name><tp:taxon-name-part taxon-name-part-type="genus" reg="Siphonaria">Siphonaria</tp:taxon-name-part><tp:taxon-name-part taxon-name-part-type="species" reg="japonica">japonica</tp:taxon-name-part></tp:taxon-name></italic></named-content>; kingdom: <named-content xmlns:xlink="http://www.w3.org/1999/xlink" content-type="dwc:kingdom" xlink:type="simple"><tp:taxon-name><tp:taxon-name-part taxon-name-part-type="kingdom">Animalia</tp:taxon-name-part></tp:taxon-name></named-content>; phylum: <named-content xmlns:xlink="http://www.w3.org/1999/xlink" content-type="dwc:phylum" xlink:type="simple"><tp:taxon-name><tp:taxon-name-part taxon-name-part-type="phylum">Mollusca</tp:taxon-name-part></tp:taxon-name></named-content>; class: <named-content xmlns:xlink="http://www.w3.org/1999/xlink" content-type="dwc:class" xlink:type="simple"><tp:taxon-name><tp:taxon-name-part taxon-name-part-type="class">Gastropoda</tp:taxon-name-part></tp:taxon-name></named-content>; order: <named-content xmlns:xlink="http://www.w3.org/1999/xlink" content-type="dwc:order" xlink:type="simple"><tp:taxon-name><tp:taxon-name-part taxon-name-part-type="order">Siphonariida</tp:taxon-name-part></tp:taxon-name></named-content>; family: <named-content xmlns:xlink="http://www.w3.org/1999/xlink" content-type="dwc:family" xlink:type="simple"><tp:taxon-name><tp:taxon-name-part taxon-name-part-type="family">Siphonariidae</tp:taxon-name-part></tp:taxon-name></named-content>; genus: <named-content xmlns:xlink="http://www.w3.org/1999/xlink" content-type="dwc:genus" xlink:type="simple"><tp:taxon-name><tp:taxon-name-part taxon-name-part-type="genus">Siphonaria</tp:taxon-name-part></tp:taxon-name></named-content>; specificEpithet: <named-content xmlns:xlink="http://www.w3.org/1999/xlink" content-type="dwc:specificEpithet" xlink:type="simple"><italic><tp:taxon-name><tp:taxon-name-part taxon-name-part-type="genus" reg="Siphonaria"/><tp:taxon-name-part taxon-name-part-type="species" reg="japonica">japonica</tp:taxon-name-part></tp:taxon-name></italic></named-content>; scientificNameAuthorship: <named-content xmlns:xlink="http://www.w3.org/1999/xlink" content-type="dwc:scientificNameAuthorship" xlink:type="simple">(Donovan, 1824)</named-content>; <bold>Location:</bold> country: <named-content xmlns:xlink="http://www.w3.org/1999/xlink" content-type="dwc:country" xlink:type="simple">Korea</named-content>; locality: <named-content xmlns:xlink="http://www.w3.org/1999/xlink" content-type="dwc:locality" xlink:type="simple">Ojo-ri, Seongsan-eup, Seogwipo-si, Jeju-do</named-content>; verbatimCoordinates: <named-content xmlns:xlink="http://www.w3.org/1999/xlink" content-type="dwc:verbatimCoordinates" xlink:type="simple">33°28'14.8"N, 126°55'21.9"E</named-content>; <bold>Event:</bold> eventDate: <named-content xmlns:xlink="http://www.w3.org/1999/xlink" content-type="dwc:eventDate" xlink:type="simple">2017-06-27</named-content></p></list-item><list-item><p><bold>Type status:</bold> <named-content xmlns:xlink="http://www.w3.org/1999/xlink" content-type="dwc:typeStatus" xlink:type="simple">Other material</named-content>. <bold>Occurrence:</bold> catalogNumber: <named-content xmlns:xlink="http://www.w3.org/1999/xlink" content-type="dwc:catalogNumber" xlink:type="simple">NIBRIV0000894565-NIBRIV0000894567</named-content>; individualCount: <named-content xmlns:xlink="http://www.w3.org/1999/xlink" content-type="dwc:individualCount" xlink:type="simple">3</named-content>; occurrenceID: <named-content xmlns:xlink="http://www.w3.org/1999/xlink" content-type="dwc:occurrenceID" xlink:type="simple">0CBFE4F7-A55D-52DF-AAC8-16500149F3AD</named-content>; <bold>Taxon:</bold> scientificName: <named-content xmlns:xlink="http://www.w3.org/1999/xlink" content-type="dwc:scientificName" xlink:type="simple"><italic><tp:taxon-name><tp:taxon-name-part taxon-name-part-type="genus" reg="Siphonaria">Siphonaria</tp:taxon-name-part><tp:taxon-name-part taxon-name-part-type="species" reg="japonica">japonica</tp:taxon-name-part></tp:taxon-name></italic></named-content>; kingdom: <named-content xmlns:xlink="http://www.w3.org/1999/xlink" content-type="dwc:kingdom" xlink:type="simple"><tp:taxon-name><tp:taxon-name-part taxon-name-part-type="kingdom">Animalia</tp:taxon-name-part></tp:taxon-name></named-content>; phylum: <named-content xmlns:xlink="http://www.w3.org/1999/xlink" content-type="dwc:phylum" xlink:type="simple"><tp:taxon-name><tp:taxon-name-part taxon-name-part-type="phylum">Mollusca</tp:taxon-name-part></tp:taxon-name></named-content>; class: <named-content xmlns:xlink="http://www.w3.org/1999/xlink" content-type="dwc:class" xlink:type="simple"><tp:taxon-name><tp:taxon-name-part taxon-name-part-type="class">Gastropoda</tp:taxon-name-part></tp:taxon-name></named-content>; order: <named-content xmlns:xlink="http://www.w3.org/1999/xlink" content-type="dwc:order" xlink:type="simple"><tp:taxon-name><tp:taxon-name-part taxon-name-part-type="order">Siphonariida</tp:taxon-name-part></tp:taxon-name></named-content>; family: <named-content xmlns:xlink="http://www.w3.org/1999/xlink" content-type="dwc:family" xlink:type="simple"><tp:taxon-name><tp:taxon-name-part taxon-name-part-type="family">Siphonariidae</tp:taxon-name-part></tp:taxon-name></named-content>; genus: <named-content xmlns:xlink="http://www.w3.org/1999/xlink" content-type="dwc:genus" xlink:type="simple"><tp:taxon-name><tp:taxon-name-part taxon-name-part-type="genus">Siphonaria</tp:taxon-name-part></tp:taxon-name></named-content>; specificEpithet: <named-content xmlns:xlink="http://www.w3.org/1999/xlink" content-type="dwc:specificEpithet" xlink:type="simple"><italic><tp:taxon-name><tp:taxon-name-part taxon-name-part-type="genus" reg="Siphonaria"/><tp:taxon-name-part taxon-name-part-type="species" reg="japonica">japonica</tp:taxon-name-part></tp:taxon-name></italic></named-content>; scientificNameAuthorship: <named-content xmlns:xlink="http://www.w3.org/1999/xlink" content-type="dwc:scientificNameAuthorship" xlink:type="simple">(Donovan, 1824)</named-content>; <bold>Location:</bold> country: <named-content xmlns:xlink="http://www.w3.org/1999/xlink" content-type="dwc:country" xlink:type="simple">Korea</named-content>; locality: <named-content xmlns:xlink="http://www.w3.org/1999/xlink" content-type="dwc:locality" xlink:type="simple">Hwasun-ri, Andeok-myeon, Seogwipo-si, Jeju-do</named-content>; verbatimCoordinates: <named-content xmlns:xlink="http://www.w3.org/1999/xlink" content-type="dwc:verbatimCoordinates" xlink:type="simple">33°14'20.7"N, 126°20'01.6"E</named-content>; <bold>Event:</bold> eventDate: <named-content xmlns:xlink="http://www.w3.org/1999/xlink" content-type="dwc:eventDate" xlink:type="simple">2017-06-28</named-content></p></list-item><list-item><p><bold>Type status:</bold> <named-content xmlns:xlink="http://www.w3.org/1999/xlink" content-type="dwc:typeStatus" xlink:type="simple">Other material</named-content>. <bold>Occurrence:</bold> catalogNumber: <named-content xmlns:xlink="http://www.w3.org/1999/xlink" content-type="dwc:catalogNumber" xlink:type="simple">NIBRIV0000894488-NIBRIV0000894507</named-content>; individualCount: <named-content xmlns:xlink="http://www.w3.org/1999/xlink" content-type="dwc:individualCount" xlink:type="simple">20</named-content>; occurrenceID: <named-content xmlns:xlink="http://www.w3.org/1999/xlink" content-type="dwc:occurrenceID" xlink:type="simple">BEF4F2B8-098D-5566-8920-C4545FAEE777</named-content>; <bold>Taxon:</bold> scientificName: <named-content xmlns:xlink="http://www.w3.org/1999/xlink" content-type="dwc:scientificName" xlink:type="simple"><italic><tp:taxon-name><tp:taxon-name-part taxon-name-part-type="genus" reg="Siphonaria">Siphonaria</tp:taxon-name-part><tp:taxon-name-part taxon-name-part-type="species" reg="japonica">japonica</tp:taxon-name-part></tp:taxon-name></italic></named-content>; kingdom: <named-content xmlns:xlink="http://www.w3.org/1999/xlink" content-type="dwc:kingdom" xlink:type="simple"><tp:taxon-name><tp:taxon-name-part taxon-name-part-type="kingdom">Animalia</tp:taxon-name-part></tp:taxon-name></named-content>; phylum: <named-content xmlns:xlink="http://www.w3.org/1999/xlink" content-type="dwc:phylum" xlink:type="simple"><tp:taxon-name><tp:taxon-name-part taxon-name-part-type="phylum">Mollusca</tp:taxon-name-part></tp:taxon-name></named-content>; class: <named-content xmlns:xlink="http://www.w3.org/1999/xlink" content-type="dwc:class" xlink:type="simple"><tp:taxon-name><tp:taxon-name-part taxon-name-part-type="class">Gastropoda</tp:taxon-name-part></tp:taxon-name></named-content>; order: <named-content xmlns:xlink="http://www.w3.org/1999/xlink" content-type="dwc:order" xlink:type="simple"><tp:taxon-name><tp:taxon-name-part taxon-name-part-type="order">Siphonariida</tp:taxon-name-part></tp:taxon-name></named-content>; family: <named-content xmlns:xlink="http://www.w3.org/1999/xlink" content-type="dwc:family" xlink:type="simple"><tp:taxon-name><tp:taxon-name-part taxon-name-part-type="family">Siphonariidae</tp:taxon-name-part></tp:taxon-name></named-content>; genus: <named-content xmlns:xlink="http://www.w3.org/1999/xlink" content-type="dwc:genus" xlink:type="simple"><tp:taxon-name><tp:taxon-name-part taxon-name-part-type="genus">Siphonaria</tp:taxon-name-part></tp:taxon-name></named-content>; specificEpithet: <named-content xmlns:xlink="http://www.w3.org/1999/xlink" content-type="dwc:specificEpithet" xlink:type="simple"><italic><tp:taxon-name><tp:taxon-name-part taxon-name-part-type="genus" reg="Siphonaria"/><tp:taxon-name-part taxon-name-part-type="species" reg="japonica">japonica</tp:taxon-name-part></tp:taxon-name></italic></named-content>; scientificNameAuthorship: <named-content xmlns:xlink="http://www.w3.org/1999/xlink" content-type="dwc:scientificNameAuthorship" xlink:type="simple">(Donovan, 1824)</named-content>; <bold>Location:</bold> country: <named-content xmlns:xlink="http://www.w3.org/1999/xlink" content-type="dwc:country" xlink:type="simple">Korea</named-content>; locality: <named-content xmlns:xlink="http://www.w3.org/1999/xlink" content-type="dwc:locality" xlink:type="simple">Seopo-ri, Deokjeok-myeon, Ongjin-gun, Incheon</named-content>; verbatimCoordinates: <named-content xmlns:xlink="http://www.w3.org/1999/xlink" content-type="dwc:verbatimCoordinates" xlink:type="simple">37°13'03.16"N, 126°06'55.67"E</named-content>; <bold>Event:</bold> eventDate: <named-content xmlns:xlink="http://www.w3.org/1999/xlink" content-type="dwc:eventDate" xlink:type="simple">2018-04-17</named-content></p></list-item><list-item><p><bold>Type status:</bold> <named-content xmlns:xlink="http://www.w3.org/1999/xlink" content-type="dwc:typeStatus" xlink:type="simple">Other material</named-content>. <bold>Occurrence:</bold> catalogNumber: <named-content xmlns:xlink="http://www.w3.org/1999/xlink" content-type="dwc:catalogNumber" xlink:type="simple">NIBRIV0000894528-NIBRIV0000894547</named-content>; individualCount: <named-content xmlns:xlink="http://www.w3.org/1999/xlink" content-type="dwc:individualCount" xlink:type="simple">20</named-content>; occurrenceID: <named-content xmlns:xlink="http://www.w3.org/1999/xlink" content-type="dwc:occurrenceID" xlink:type="simple">B872D531-A994-59F3-A5E9-E1FDD9EAB14F</named-content>; <bold>Taxon:</bold> scientificName: <named-content xmlns:xlink="http://www.w3.org/1999/xlink" content-type="dwc:scientificName" xlink:type="simple"><italic><tp:taxon-name><tp:taxon-name-part taxon-name-part-type="genus" reg="Siphonaria">Siphonaria</tp:taxon-name-part><tp:taxon-name-part taxon-name-part-type="species" reg="japonica">japonica</tp:taxon-name-part></tp:taxon-name></italic></named-content>; kingdom: <named-content xmlns:xlink="http://www.w3.org/1999/xlink" content-type="dwc:kingdom" xlink:type="simple"><tp:taxon-name><tp:taxon-name-part taxon-name-part-type="kingdom">Animalia</tp:taxon-name-part></tp:taxon-name></named-content>; phylum: <named-content xmlns:xlink="http://www.w3.org/1999/xlink" content-type="dwc:phylum" xlink:type="simple"><tp:taxon-name><tp:taxon-name-part taxon-name-part-type="phylum">Mollusca</tp:taxon-name-part></tp:taxon-name></named-content>; class: <named-content xmlns:xlink="http://www.w3.org/1999/xlink" content-type="dwc:class" xlink:type="simple"><tp:taxon-name><tp:taxon-name-part taxon-name-part-type="class">Gastropoda</tp:taxon-name-part></tp:taxon-name></named-content>; order: <named-content xmlns:xlink="http://www.w3.org/1999/xlink" content-type="dwc:order" xlink:type="simple"><tp:taxon-name><tp:taxon-name-part taxon-name-part-type="order">Siphonariida</tp:taxon-name-part></tp:taxon-name></named-content>; family: <named-content xmlns:xlink="http://www.w3.org/1999/xlink" content-type="dwc:family" xlink:type="simple"><tp:taxon-name><tp:taxon-name-part taxon-name-part-type="family">Siphonariidae</tp:taxon-name-part></tp:taxon-name></named-content>; genus: <named-content xmlns:xlink="http://www.w3.org/1999/xlink" content-type="dwc:genus" xlink:type="simple"><tp:taxon-name><tp:taxon-name-part taxon-name-part-type="genus">Siphonaria</tp:taxon-name-part></tp:taxon-name></named-content>; specificEpithet: <named-content xmlns:xlink="http://www.w3.org/1999/xlink" content-type="dwc:specificEpithet" xlink:type="simple"><italic><tp:taxon-name><tp:taxon-name-part taxon-name-part-type="genus" reg="Siphonaria"/><tp:taxon-name-part taxon-name-part-type="species" reg="japonica">japonica</tp:taxon-name-part></tp:taxon-name></italic></named-content>; scientificNameAuthorship: <named-content xmlns:xlink="http://www.w3.org/1999/xlink" content-type="dwc:scientificNameAuthorship" xlink:type="simple">(Donovan, 1824)</named-content>; <bold>Location:</bold> country: <named-content xmlns:xlink="http://www.w3.org/1999/xlink" content-type="dwc:country" xlink:type="simple">Korea</named-content>; locality: <named-content xmlns:xlink="http://www.w3.org/1999/xlink" content-type="dwc:locality" xlink:type="simple">Gujora-ri, Irun-myeon, Geoje-si, Gyeongsangnam-do</named-content>; verbatimCoordinates: <named-content xmlns:xlink="http://www.w3.org/1999/xlink" content-type="dwc:verbatimCoordinates" xlink:type="simple">34°48'31.93"N, 128°41'25.97"E</named-content>; <bold>Event:</bold> eventDate: <named-content xmlns:xlink="http://www.w3.org/1999/xlink" content-type="dwc:eventDate" xlink:type="simple">2018-06-12</named-content></p></list-item><list-item><p><bold>Type status:</bold> <named-content xmlns:xlink="http://www.w3.org/1999/xlink" content-type="dwc:typeStatus" xlink:type="simple">Other material</named-content>. <bold>Occurrence:</bold> catalogNumber: <named-content xmlns:xlink="http://www.w3.org/1999/xlink" content-type="dwc:catalogNumber" xlink:type="simple">NIBRIV0000894425-NIBRIV0000894427</named-content>; individualCount: <named-content xmlns:xlink="http://www.w3.org/1999/xlink" content-type="dwc:individualCount" xlink:type="simple">3</named-content>; occurrenceID: <named-content xmlns:xlink="http://www.w3.org/1999/xlink" content-type="dwc:occurrenceID" xlink:type="simple">3B25F340-A40E-5225-BBC0-AC7D16CA5F33</named-content>; <bold>Taxon:</bold> scientificName: <named-content xmlns:xlink="http://www.w3.org/1999/xlink" content-type="dwc:scientificName" xlink:type="simple"><italic><tp:taxon-name><tp:taxon-name-part taxon-name-part-type="genus" reg="Siphonaria">Siphonaria</tp:taxon-name-part><tp:taxon-name-part taxon-name-part-type="species" reg="japonica">japonica</tp:taxon-name-part></tp:taxon-name></italic></named-content>; kingdom: <named-content xmlns:xlink="http://www.w3.org/1999/xlink" content-type="dwc:kingdom" xlink:type="simple"><tp:taxon-name><tp:taxon-name-part taxon-name-part-type="kingdom">Animalia</tp:taxon-name-part></tp:taxon-name></named-content>; phylum: <named-content xmlns:xlink="http://www.w3.org/1999/xlink" content-type="dwc:phylum" xlink:type="simple"><tp:taxon-name><tp:taxon-name-part taxon-name-part-type="phylum">Mollusca</tp:taxon-name-part></tp:taxon-name></named-content>; class: <named-content xmlns:xlink="http://www.w3.org/1999/xlink" content-type="dwc:class" xlink:type="simple"><tp:taxon-name><tp:taxon-name-part taxon-name-part-type="class">Gastropoda</tp:taxon-name-part></tp:taxon-name></named-content>; order: <named-content xmlns:xlink="http://www.w3.org/1999/xlink" content-type="dwc:order" xlink:type="simple"><tp:taxon-name><tp:taxon-name-part taxon-name-part-type="order">Siphonariida</tp:taxon-name-part></tp:taxon-name></named-content>; family: <named-content xmlns:xlink="http://www.w3.org/1999/xlink" content-type="dwc:family" xlink:type="simple"><tp:taxon-name><tp:taxon-name-part taxon-name-part-type="family">Siphonariidae</tp:taxon-name-part></tp:taxon-name></named-content>; genus: <named-content xmlns:xlink="http://www.w3.org/1999/xlink" content-type="dwc:genus" xlink:type="simple"><tp:taxon-name><tp:taxon-name-part taxon-name-part-type="genus">Siphonaria</tp:taxon-name-part></tp:taxon-name></named-content>; specificEpithet: <named-content xmlns:xlink="http://www.w3.org/1999/xlink" content-type="dwc:specificEpithet" xlink:type="simple"><italic><tp:taxon-name><tp:taxon-name-part taxon-name-part-type="genus" reg="Siphonaria"/><tp:taxon-name-part taxon-name-part-type="species" reg="japonica">japonica</tp:taxon-name-part></tp:taxon-name></italic></named-content>; scientificNameAuthorship: <named-content xmlns:xlink="http://www.w3.org/1999/xlink" content-type="dwc:scientificNameAuthorship" xlink:type="simple">(Donovan, 1824)</named-content>; <bold>Location:</bold> country: <named-content xmlns:xlink="http://www.w3.org/1999/xlink" content-type="dwc:country" xlink:type="simple">Korea</named-content>; locality: <named-content xmlns:xlink="http://www.w3.org/1999/xlink" content-type="dwc:locality" xlink:type="simple">Dokdo-ri, Ulleung-eup, Ulleung-gun, Gyeongsangbuk-do</named-content>; verbatimCoordinates: <named-content xmlns:xlink="http://www.w3.org/1999/xlink" content-type="dwc:verbatimCoordinates" xlink:type="simple">37°14'20.12"N, 131°52'05.74"E</named-content>; <bold>Event:</bold> eventDate: <named-content xmlns:xlink="http://www.w3.org/1999/xlink" content-type="dwc:eventDate" xlink:type="simple">2021-06-02</named-content></p></list-item><list-item><p><bold>Type status:</bold> <named-content xmlns:xlink="http://www.w3.org/1999/xlink" content-type="dwc:typeStatus" xlink:type="simple">Other material</named-content>. <bold>Occurrence:</bold> individualCount: <named-content xmlns:xlink="http://www.w3.org/1999/xlink" content-type="dwc:individualCount" xlink:type="simple">1</named-content>; occurrenceID: <named-content xmlns:xlink="http://www.w3.org/1999/xlink" content-type="dwc:occurrenceID" xlink:type="simple">FB198DA4-1645-5901-BDFA-506AE0CDD712</named-content>; <bold>Taxon:</bold> scientificName: <named-content xmlns:xlink="http://www.w3.org/1999/xlink" content-type="dwc:scientificName" xlink:type="simple"><italic><tp:taxon-name><tp:taxon-name-part taxon-name-part-type="genus" reg="Siphonaria">Siphonaria</tp:taxon-name-part><tp:taxon-name-part taxon-name-part-type="species" reg="japonica">japonica</tp:taxon-name-part></tp:taxon-name></italic></named-content>; kingdom: <named-content xmlns:xlink="http://www.w3.org/1999/xlink" content-type="dwc:kingdom" xlink:type="simple"><tp:taxon-name><tp:taxon-name-part taxon-name-part-type="kingdom">Animalia</tp:taxon-name-part></tp:taxon-name></named-content>; phylum: <named-content xmlns:xlink="http://www.w3.org/1999/xlink" content-type="dwc:phylum" xlink:type="simple"><tp:taxon-name><tp:taxon-name-part taxon-name-part-type="phylum">Mollusca</tp:taxon-name-part></tp:taxon-name></named-content>; class: <named-content xmlns:xlink="http://www.w3.org/1999/xlink" content-type="dwc:class" xlink:type="simple"><tp:taxon-name><tp:taxon-name-part taxon-name-part-type="class">Gastropoda</tp:taxon-name-part></tp:taxon-name></named-content>; order: <named-content xmlns:xlink="http://www.w3.org/1999/xlink" content-type="dwc:order" xlink:type="simple"><tp:taxon-name><tp:taxon-name-part taxon-name-part-type="order">Siphonariida</tp:taxon-name-part></tp:taxon-name></named-content>; family: <named-content xmlns:xlink="http://www.w3.org/1999/xlink" content-type="dwc:family" xlink:type="simple"><tp:taxon-name><tp:taxon-name-part taxon-name-part-type="family">Siphonariidae</tp:taxon-name-part></tp:taxon-name></named-content>; genus: <named-content xmlns:xlink="http://www.w3.org/1999/xlink" content-type="dwc:genus" xlink:type="simple"><tp:taxon-name><tp:taxon-name-part taxon-name-part-type="genus">Siphonaria</tp:taxon-name-part></tp:taxon-name></named-content>; specificEpithet: <named-content xmlns:xlink="http://www.w3.org/1999/xlink" content-type="dwc:specificEpithet" xlink:type="simple"><italic><tp:taxon-name><tp:taxon-name-part taxon-name-part-type="genus" reg="Siphonaria"/><tp:taxon-name-part taxon-name-part-type="species" reg="japonica">japonica</tp:taxon-name-part></tp:taxon-name></italic></named-content>; scientificNameAuthorship: <named-content xmlns:xlink="http://www.w3.org/1999/xlink" content-type="dwc:scientificNameAuthorship" xlink:type="simple">(Donovan, 1824)</named-content>; <bold>Location:</bold> country: <named-content xmlns:xlink="http://www.w3.org/1999/xlink" content-type="dwc:country" xlink:type="simple">Korea</named-content>; locality: <named-content xmlns:xlink="http://www.w3.org/1999/xlink" content-type="dwc:locality" xlink:type="simple">Guryongpo-eup, Nam-gu, Pohang-si, Gyeongsangbuk-do</named-content>; verbatimCoordinates: <named-content xmlns:xlink="http://www.w3.org/1999/xlink" content-type="dwc:verbatimCoordinates" xlink:type="simple">35°57'11.5"N, 129°32'50.4"E</named-content>; <bold>Event:</bold> eventDate: <named-content xmlns:xlink="http://www.w3.org/1999/xlink" content-type="dwc:eventDate" xlink:type="simple">2023-07-12</named-content></p></list-item><list-item><p><bold>Type status:</bold> <named-content xmlns:xlink="http://www.w3.org/1999/xlink" content-type="dwc:typeStatus" xlink:type="simple">Other material</named-content>. <bold>Occurrence:</bold> individualCount: <named-content xmlns:xlink="http://www.w3.org/1999/xlink" content-type="dwc:individualCount" xlink:type="simple">1</named-content>; occurrenceID: <named-content xmlns:xlink="http://www.w3.org/1999/xlink" content-type="dwc:occurrenceID" xlink:type="simple">1B68A9AE-75A2-505F-8F9E-E9AE8E3C17F9</named-content>; <bold>Taxon:</bold> scientificName: <named-content xmlns:xlink="http://www.w3.org/1999/xlink" content-type="dwc:scientificName" xlink:type="simple"><italic><tp:taxon-name><tp:taxon-name-part taxon-name-part-type="genus" reg="Siphonaria">Siphonaria</tp:taxon-name-part><tp:taxon-name-part taxon-name-part-type="species" reg="japonica">japonica</tp:taxon-name-part></tp:taxon-name></italic></named-content>; kingdom: <named-content xmlns:xlink="http://www.w3.org/1999/xlink" content-type="dwc:kingdom" xlink:type="simple"><tp:taxon-name><tp:taxon-name-part taxon-name-part-type="kingdom">Animalia</tp:taxon-name-part></tp:taxon-name></named-content>; phylum: <named-content xmlns:xlink="http://www.w3.org/1999/xlink" content-type="dwc:phylum" xlink:type="simple"><tp:taxon-name><tp:taxon-name-part taxon-name-part-type="phylum">Mollusca</tp:taxon-name-part></tp:taxon-name></named-content>; class: <named-content xmlns:xlink="http://www.w3.org/1999/xlink" content-type="dwc:class" xlink:type="simple"><tp:taxon-name><tp:taxon-name-part taxon-name-part-type="class">Gastropoda</tp:taxon-name-part></tp:taxon-name></named-content>; order: <named-content xmlns:xlink="http://www.w3.org/1999/xlink" content-type="dwc:order" xlink:type="simple"><tp:taxon-name><tp:taxon-name-part taxon-name-part-type="order">Siphonariida</tp:taxon-name-part></tp:taxon-name></named-content>; family: <named-content xmlns:xlink="http://www.w3.org/1999/xlink" content-type="dwc:family" xlink:type="simple"><tp:taxon-name><tp:taxon-name-part taxon-name-part-type="family">Siphonariidae</tp:taxon-name-part></tp:taxon-name></named-content>; genus: <named-content xmlns:xlink="http://www.w3.org/1999/xlink" content-type="dwc:genus" xlink:type="simple"><tp:taxon-name><tp:taxon-name-part taxon-name-part-type="genus">Siphonaria</tp:taxon-name-part></tp:taxon-name></named-content>; specificEpithet: <named-content xmlns:xlink="http://www.w3.org/1999/xlink" content-type="dwc:specificEpithet" xlink:type="simple"><italic><tp:taxon-name><tp:taxon-name-part taxon-name-part-type="genus" reg="Siphonaria"/><tp:taxon-name-part taxon-name-part-type="species" reg="japonica">japonica</tp:taxon-name-part></tp:taxon-name></italic></named-content>; scientificNameAuthorship: <named-content xmlns:xlink="http://www.w3.org/1999/xlink" content-type="dwc:scientificNameAuthorship" xlink:type="simple">(Donovan, 1824)</named-content>; <bold>Location:</bold> country: <named-content xmlns:xlink="http://www.w3.org/1999/xlink" content-type="dwc:country" xlink:type="simple">Korea</named-content>; locality: <named-content xmlns:xlink="http://www.w3.org/1999/xlink" content-type="dwc:locality" xlink:type="simple">Daejin-ri, Hyeonnae-myeon, Goseong-gun, Gangwon-do</named-content>; verbatimCoordinates: <named-content xmlns:xlink="http://www.w3.org/1999/xlink" content-type="dwc:verbatimCoordinates" xlink:type="simple">38°29'57.1"N, 128°25'38.7"E</named-content>; <bold>Event:</bold> eventDate: <named-content xmlns:xlink="http://www.w3.org/1999/xlink" content-type="dwc:eventDate" xlink:type="simple">2024-03-20</named-content></p></list-item><list-item><p><bold>Type status:</bold> <named-content xmlns:xlink="http://www.w3.org/1999/xlink" content-type="dwc:typeStatus" xlink:type="simple">Other material</named-content>. <bold>Occurrence:</bold> individualCount: <named-content xmlns:xlink="http://www.w3.org/1999/xlink" content-type="dwc:individualCount" xlink:type="simple">3</named-content>; occurrenceID: <named-content xmlns:xlink="http://www.w3.org/1999/xlink" content-type="dwc:occurrenceID" xlink:type="simple">C26236C2-BD2D-5ED5-94A0-A09287579017</named-content>; <bold>Taxon:</bold> scientificName: <named-content xmlns:xlink="http://www.w3.org/1999/xlink" content-type="dwc:scientificName" xlink:type="simple"><italic><tp:taxon-name><tp:taxon-name-part taxon-name-part-type="genus" reg="Siphonaria">Siphonaria</tp:taxon-name-part><tp:taxon-name-part taxon-name-part-type="species" reg="japonica">japonica</tp:taxon-name-part></tp:taxon-name></italic></named-content>; kingdom: <named-content xmlns:xlink="http://www.w3.org/1999/xlink" content-type="dwc:kingdom" xlink:type="simple"><tp:taxon-name><tp:taxon-name-part taxon-name-part-type="kingdom">Animalia</tp:taxon-name-part></tp:taxon-name></named-content>; phylum: <named-content xmlns:xlink="http://www.w3.org/1999/xlink" content-type="dwc:phylum" xlink:type="simple"><tp:taxon-name><tp:taxon-name-part taxon-name-part-type="phylum">Mollusca</tp:taxon-name-part></tp:taxon-name></named-content>; class: <named-content xmlns:xlink="http://www.w3.org/1999/xlink" content-type="dwc:class" xlink:type="simple"><tp:taxon-name><tp:taxon-name-part taxon-name-part-type="class">Gastropoda</tp:taxon-name-part></tp:taxon-name></named-content>; order: <named-content xmlns:xlink="http://www.w3.org/1999/xlink" content-type="dwc:order" xlink:type="simple"><tp:taxon-name><tp:taxon-name-part taxon-name-part-type="order">Siphonariida</tp:taxon-name-part></tp:taxon-name></named-content>; family: <named-content xmlns:xlink="http://www.w3.org/1999/xlink" content-type="dwc:family" xlink:type="simple"><tp:taxon-name><tp:taxon-name-part taxon-name-part-type="family">Siphonariidae</tp:taxon-name-part></tp:taxon-name></named-content>; genus: <named-content xmlns:xlink="http://www.w3.org/1999/xlink" content-type="dwc:genus" xlink:type="simple"><tp:taxon-name><tp:taxon-name-part taxon-name-part-type="genus">Siphonaria</tp:taxon-name-part></tp:taxon-name></named-content>; specificEpithet: <named-content xmlns:xlink="http://www.w3.org/1999/xlink" content-type="dwc:specificEpithet" xlink:type="simple"><italic><tp:taxon-name><tp:taxon-name-part taxon-name-part-type="genus" reg="Siphonaria"/><tp:taxon-name-part taxon-name-part-type="species" reg="japonica">japonica</tp:taxon-name-part></tp:taxon-name></italic></named-content>; scientificNameAuthorship: <named-content xmlns:xlink="http://www.w3.org/1999/xlink" content-type="dwc:scientificNameAuthorship" xlink:type="simple">(Donovan, 1824)</named-content>; <bold>Location:</bold> country: <named-content xmlns:xlink="http://www.w3.org/1999/xlink" content-type="dwc:country" xlink:type="simple">Korea</named-content>; locality: <named-content xmlns:xlink="http://www.w3.org/1999/xlink" content-type="dwc:locality" xlink:type="simple">Onpyeong-ro, Seongsan-eup, Seogwipo-si, Jeju-do</named-content>; verbatimCoordinates: <named-content xmlns:xlink="http://www.w3.org/1999/xlink" content-type="dwc:verbatimCoordinates" xlink:type="simple">33°24'03.7"N, 126°54'17.7"E</named-content>; <bold>Event:</bold> eventDate: <named-content xmlns:xlink="http://www.w3.org/1999/xlink" content-type="dwc:eventDate" xlink:type="simple">2024-07-28</named-content></p></list-item><list-item><p><bold>Type status:</bold> <named-content xmlns:xlink="http://www.w3.org/1999/xlink" content-type="dwc:typeStatus" xlink:type="simple">Other material</named-content>. <bold>Occurrence:</bold> individualCount: <named-content xmlns:xlink="http://www.w3.org/1999/xlink" content-type="dwc:individualCount" xlink:type="simple">2</named-content>; occurrenceID: <named-content xmlns:xlink="http://www.w3.org/1999/xlink" content-type="dwc:occurrenceID" xlink:type="simple">DE709C43-9BAD-5511-BB20-64DF8FE5144F</named-content>; <bold>Taxon:</bold> scientificName: <named-content xmlns:xlink="http://www.w3.org/1999/xlink" content-type="dwc:scientificName" xlink:type="simple"><italic><tp:taxon-name><tp:taxon-name-part taxon-name-part-type="genus" reg="Siphonaria">Siphonaria</tp:taxon-name-part><tp:taxon-name-part taxon-name-part-type="species" reg="japonica">japonica</tp:taxon-name-part></tp:taxon-name></italic></named-content>; kingdom: <named-content xmlns:xlink="http://www.w3.org/1999/xlink" content-type="dwc:kingdom" xlink:type="simple"><tp:taxon-name><tp:taxon-name-part taxon-name-part-type="kingdom">Animalia</tp:taxon-name-part></tp:taxon-name></named-content>; phylum: <named-content xmlns:xlink="http://www.w3.org/1999/xlink" content-type="dwc:phylum" xlink:type="simple"><tp:taxon-name><tp:taxon-name-part taxon-name-part-type="phylum">Mollusca</tp:taxon-name-part></tp:taxon-name></named-content>; class: <named-content xmlns:xlink="http://www.w3.org/1999/xlink" content-type="dwc:class" xlink:type="simple"><tp:taxon-name><tp:taxon-name-part taxon-name-part-type="class">Gastropoda</tp:taxon-name-part></tp:taxon-name></named-content>; order: <named-content xmlns:xlink="http://www.w3.org/1999/xlink" content-type="dwc:order" xlink:type="simple"><tp:taxon-name><tp:taxon-name-part taxon-name-part-type="order">Siphonariida</tp:taxon-name-part></tp:taxon-name></named-content>; family: <named-content xmlns:xlink="http://www.w3.org/1999/xlink" content-type="dwc:family" xlink:type="simple"><tp:taxon-name><tp:taxon-name-part taxon-name-part-type="family">Siphonariidae</tp:taxon-name-part></tp:taxon-name></named-content>; genus: <named-content xmlns:xlink="http://www.w3.org/1999/xlink" content-type="dwc:genus" xlink:type="simple"><tp:taxon-name><tp:taxon-name-part taxon-name-part-type="genus">Siphonaria</tp:taxon-name-part></tp:taxon-name></named-content>; specificEpithet: <named-content xmlns:xlink="http://www.w3.org/1999/xlink" content-type="dwc:specificEpithet" xlink:type="simple"><italic><tp:taxon-name><tp:taxon-name-part taxon-name-part-type="genus" reg="Siphonaria"/><tp:taxon-name-part taxon-name-part-type="species" reg="japonica">japonica</tp:taxon-name-part></tp:taxon-name></italic></named-content>; scientificNameAuthorship: <named-content xmlns:xlink="http://www.w3.org/1999/xlink" content-type="dwc:scientificNameAuthorship" xlink:type="simple">(Donovan, 1824)</named-content>; <bold>Location:</bold> country: <named-content xmlns:xlink="http://www.w3.org/1999/xlink" content-type="dwc:country" xlink:type="simple">Korea</named-content>; locality: <named-content xmlns:xlink="http://www.w3.org/1999/xlink" content-type="dwc:locality" xlink:type="simple">Sagye-ro, Andeok-myeon, Seogwipo-si, Jeju-do</named-content>; verbatimCoordinates: <named-content xmlns:xlink="http://www.w3.org/1999/xlink" content-type="dwc:verbatimCoordinates" xlink:type="simple">33°13'13.2"N 126°17'42.0"E</named-content>; <bold>Event:</bold> eventDate: <named-content xmlns:xlink="http://www.w3.org/1999/xlink" content-type="dwc:eventDate" xlink:type="simple">2022-04-21</named-content></p></list-item></list></tp:treatment-sec><tp:treatment-sec sec-type="Description"><title>Description</title><p>Measurements: SL 10.5–15.45 mm, SW 7.5–12.24 mm, SH 2.81–4.7 mm.</p><p>Shell (Fig. <xref ref-type="fig" rid="F12178348">2</xref><xref ref-type="fig" rid="F12178355">c</xref>) thin, oval, small size (in examined specimens, SL 10.5–15.45 mm), medium-high in height (2/7 of its length). Exterior colour greyish-brown. Shell surface with 17–23 thin, yellowish white-coloured primary radial ribs. Interspaces between radial ribs sometimes with 1–2 secondary ribs. Apex eroded, located centrally in posterior one-third of shell. Shell margin weakly undulated. Anterior slope slightly convex, posterior slope shorter, nearly straight. Siphonal groove weakly prominent with two radial ribs on outer shell surface. Interior colour reddish-brown.</p><p>Radula (Fig. <xref ref-type="fig" rid="F12178374">3</xref><xref ref-type="fig" rid="F12178381">c</xref>, <xref ref-type="fig" rid="F12178382">d</xref>) dentition formulae 29:1:29 (in specimens measuring SL 10.54 mm, SW 7.47 mm, SH 2.81 mm). Each transverse row with narrow central rachidian tooth flanked by symmetrical half rows with lateral teeth, decreasing in size outwards. Rachidian tooth (Fig. <xref ref-type="fig" rid="F12178374">3</xref><xref ref-type="fig" rid="F12178381">c</xref>) short, -approximately one-third length of lateral tooth, with sharply pointed cusp. Innermost lateral teeth (first 17 lateral teeth), each tooth consisting of mesocone and ectocone; mesocone with bicuspid or unicuspid (Fig. <xref ref-type="fig" rid="F12178374">3</xref><xref ref-type="fig" rid="F12178381">c</xref>); ectocone shorter, pointed. Outermost lateral teeth (remaining 12 lateral teeth) consisting of endocone, ectocone and mesocone; mesocone paddle-shaped, not angled; endocone and ectocone short, sharply pointed (Fig. <xref ref-type="fig" rid="F12178374">3</xref><xref ref-type="fig" rid="F12178382">d</xref>).</p></tp:treatment-sec><tp:treatment-sec sec-type="Distribution"><title>Distribution</title><p>Korea, China, Japan and Taiwan.</p><p><bold>Type locality</bold>: Japan.</p><p><bold>Habitat</bold>: On rocky substrate in low to high intertidal zones (Fig. <xref ref-type="fig" rid="F12178348">2</xref><xref ref-type="fig" rid="F12178355">c</xref>E).</p></tp:treatment-sec><tp:treatment-sec sec-type="Taxon discussion"><title>Taxon discussion</title><p><xref ref-type="bibr" rid="B12480768">Jenkins and Köhler (2024)</xref> designated a neotype for <italic><tp:taxon-name><tp:taxon-name-part taxon-name-part-type="genus" reg="Siphonaria">S.</tp:taxon-name-part><tp:taxon-name-part taxon-name-part-type="species" reg="japonica">japonica</tp:taxon-name-part></tp:taxon-name></italic> due to the absence of the original type specimens and provided a detailed description of the shell morphology, reproductive system and morphological features of spermatophore. The shell morphology of the Korean <italic><tp:taxon-name><tp:taxon-name-part taxon-name-part-type="genus" reg="Siphonaria">S.</tp:taxon-name-part><tp:taxon-name-part taxon-name-part-type="species" reg="japonica">japonica</tp:taxon-name-part></tp:taxon-name></italic> specimens match es well both by <xref ref-type="bibr" rid="B12152000">Donovan (1824)</xref>'s original description and the observations by <xref ref-type="bibr" rid="B12480768">Jenkins and Köhler (2024)</xref>. Nevertheless, moderate variations in the number of ribs were observed in this study, with the number of primary ribs ranging from 17 to 23 and secondary ribs ranging from 1 to 2. These ranges differ from those reported by <xref ref-type="bibr" rid="B12480768">Jenkins and Köhler (2024)</xref>, which included up to 20 primary ribs and 2 to 3 secondary ribs. In addition, <xref ref-type="bibr" rid="B12480768">Jenkins and Köhler (2024)</xref> considered the shell images of Figs. 1 and 4 of <italic><tp:taxon-name><tp:taxon-name-part taxon-name-part-type="genus" reg="Siphonaria">S.</tp:taxon-name-part><tp:taxon-name-part taxon-name-part-type="species" reg="japonica">japonica</tp:taxon-name-part></tp:taxon-name></italic> described by <xref ref-type="bibr" rid="B12152369">Yoo (1976)</xref> to likely represent misidentification, without providing detailed information on their interpretation. Upon re-examination of the Figs. 1 and 4, we observed that the specimens show characteristics consistent with <italic><tp:taxon-name><tp:taxon-name-part taxon-name-part-type="genus" reg="Siphonaria">S.</tp:taxon-name-part><tp:taxon-name-part taxon-name-part-type="species" reg="japonica">japonica</tp:taxon-name-part></tp:taxon-name></italic>, including 20–25 primary ribs with secondary rib interstices (though the exact number is ambiguous) and two primary ribs on the siphonal groove. Based on our integrated analyses of the morphology (including the number of radial ribs on the shell surface) and molecular sequence data, we have concluded that all the shell images in <xref ref-type="bibr" rid="B12152369">Yoo (1976)</xref>, including Figs. 1 and 4, represent within the normal range of shell variations typically observed in <italic><tp:taxon-name><tp:taxon-name-part taxon-name-part-type="genus" reg="Siphonaria">S.</tp:taxon-name-part><tp:taxon-name-part taxon-name-part-type="species" reg="japonica">japonica</tp:taxon-name-part></tp:taxon-name></italic>. In radula morphology, <xref ref-type="bibr" rid="B12152093">Hubendick (1946)</xref> provided a brief sketch of radula characters, based on only two specimens in his description of <italic><tp:taxon-name><tp:taxon-name-part taxon-name-part-type="genus" reg="Siphonaria">S.</tp:taxon-name-part><tp:taxon-name-part taxon-name-part-type="species" reg="japonica">japonica</tp:taxon-name-part></tp:taxon-name></italic>. He provided a radula formula ranging from 32:1:32 to 40:1:40 and noted the presence of an ectocone on the innermost lateral teeth. Our examination of the Korean specimens revealed a radula formula of 29:1:29, which differs from those reported in <xref ref-type="bibr" rid="B12152093">Hubendick (1946)</xref>, while the presence of an ectocone on the innermost lateral teeth was consistent with his findings. These observations suggest that the radula formula can vary within the same species.</p><p><italic><tp:taxon-name><tp:taxon-name-part taxon-name-part-type="genus" reg="Siphonaria">S.</tp:taxon-name-part><tp:taxon-name-part taxon-name-part-type="species" reg="japonica">japonica</tp:taxon-name-part></tp:taxon-name></italic> is commonly found in intertidal zones along the Korean coast, often occurring alongside <italic><tp:taxon-name><tp:taxon-name-part taxon-name-part-type="genus" reg="Siphonaria">S.</tp:taxon-name-part><tp:taxon-name-part taxon-name-part-type="species" reg="acmaeoides">acmaeoides</tp:taxon-name-part></tp:taxon-name></italic> and <italic><tp:taxon-name><tp:taxon-name-part taxon-name-part-type="genus" reg="Siphonaria">S.</tp:taxon-name-part><tp:taxon-name-part taxon-name-part-type="species" reg="sirius">sirius</tp:taxon-name-part></tp:taxon-name></italic> (Fig. <xref ref-type="fig" rid="F12178348">2</xref><xref ref-type="fig" rid="F12178353">a</xref>A, Fig. <xref ref-type="fig" rid="F12178348">2</xref><xref ref-type="fig" rid="F12178356">d</xref>G). Their wide range of distribution and variations in shell morphology can lead to confusion in identification, resulting in past misidentifications in Korean illustrations as <italic><tp:taxon-name><tp:taxon-name-part taxon-name-part-type="genus" reg="Siphonaria">S.</tp:taxon-name-part><tp:taxon-name-part taxon-name-part-type="species" reg="sirius">sirius</tp:taxon-name-part></tp:taxon-name></italic> (<xref ref-type="bibr" rid="B12152369">Yoo 1976</xref>) and <italic><tp:taxon-name><tp:taxon-name-part taxon-name-part-type="genus" reg="Siphonaria">S.</tp:taxon-name-part><tp:taxon-name-part taxon-name-part-type="species" reg="acmaeoides">acmaeoides</tp:taxon-name-part></tp:taxon-name></italic> (<xref ref-type="bibr" rid="B12152139">Kwon et al. 1993</xref>, <xref ref-type="bibr" rid="B12152147">Kwon 2001</xref>, <xref ref-type="bibr" rid="B12152197">Min et al. 2004</xref>). However, this species can be distinguished from other sympatric <italic><tp:taxon-name><tp:taxon-name-part taxon-name-part-type="genus" reg="Siphonaria">Siphonaria</tp:taxon-name-part></tp:taxon-name></italic> species by its thinner, regularly spaced primary ribs, siphonal groove with two radial ribs, undulated margin and dark brown-coloured interior (Fig. <xref ref-type="fig" rid="F12178348">2</xref><xref ref-type="fig" rid="F12178355">c</xref>F). <xref ref-type="bibr" rid="B12152360">Yokogawa et al. (2010)</xref> described two types from <italic><tp:taxon-name><tp:taxon-name-part taxon-name-part-type="genus" reg="Siphonaria">S.</tp:taxon-name-part><tp:taxon-name-part taxon-name-part-type="species" reg="japonica">japonica</tp:taxon-name-part></tp:taxon-name></italic>, based on the combination of morphological, molecula, and ecological data, as the “tall form” and the “short form”. The tall form is characterised by weak radial ribs over the shell margin and alternating sized (thick and thin) radial ribs, while the short form has projected radial ribs over the shell margin and generally thick radial ribs. The Korean <italic><tp:taxon-name><tp:taxon-name-part taxon-name-part-type="genus" reg="Siphonaria">S.</tp:taxon-name-part><tp:taxon-name-part taxon-name-part-type="species" reg="japonica">japonica</tp:taxon-name-part></tp:taxon-name></italic> morphologically matches the “tall form”. A comprehensive analysis of shell morphological data, coupled with molecular sequence information from broader sampling of this species, is required to confirm whether the “short form” of <italic><tp:taxon-name><tp:taxon-name-part taxon-name-part-type="genus" reg="Siphonaria">S.</tp:taxon-name-part><tp:taxon-name-part taxon-name-part-type="species" reg="japonica">japonica</tp:taxon-name-part></tp:taxon-name></italic> is also distributed along the Korean sea coast, as previously reported in Japan (<xref ref-type="bibr" rid="B12152360">Yokogawa et al. 2010</xref>). Our phylogenetic tree indicates that <italic><tp:taxon-name><tp:taxon-name-part taxon-name-part-type="genus" reg="Siphonaria">S.</tp:taxon-name-part><tp:taxon-name-part taxon-name-part-type="species" reg="japonica">japonica</tp:taxon-name-part></tp:taxon-name></italic> is positioned basal amongst selected <tp:taxon-name><tp:taxon-name-part taxon-name-part-type="family">Siphonariidae</tp:taxon-name-part></tp:taxon-name> species in the north-western Pacific, with 99% bootstrap support value (Fig. <xref ref-type="fig" rid="F12150074">4</xref>). This species exhibits relatively high sequence divergence from other <italic><tp:taxon-name><tp:taxon-name-part taxon-name-part-type="genus" reg="Siphonaria">Siphonaria</tp:taxon-name-part></tp:taxon-name></italic> species, ranging from 28.89% (<italic><tp:taxon-name><tp:taxon-name-part taxon-name-part-type="genus" reg="Siphonaria">S.</tp:taxon-name-part><tp:taxon-name-part taxon-name-part-type="species" reg="zelandica">zelandica</tp:taxon-name-part></tp:taxon-name></italic>) to 33.81% (<italic><tp:taxon-name><tp:taxon-name-part taxon-name-part-type="genus" reg="Siphonaria">S.</tp:taxon-name-part><tp:taxon-name-part taxon-name-part-type="species" reg="subatra">subatra</tp:taxon-name-part></tp:taxon-name></italic>) (Table <xref ref-type="table" rid="T12150077">2</xref>).</p></tp:treatment-sec><tp:treatment-sec><!--Section generated to contain objects referenced in tp:taxon-treatment.--><fig-group id="F12178348" position="float" orientation="portrait"><caption><p>Shell morphology of three Korean <italic><tp:taxon-name><tp:taxon-name-part taxon-name-part-type="genus" reg="Siphonaria">Siphonaria</tp:taxon-name-part></tp:taxon-name></italic> species. Red arrowhead: <italic><tp:taxon-name><tp:taxon-name-part taxon-name-part-type="genus" reg="Siphonaria">S.</tp:taxon-name-part><tp:taxon-name-part taxon-name-part-type="species" reg="acmeoides">acmeoides</tp:taxon-name-part></tp:taxon-name></italic>; Yellow arrowhead: <italic><tp:taxon-name><tp:taxon-name-part taxon-name-part-type="genus" reg="Siphonaria">S.</tp:taxon-name-part><tp:taxon-name-part taxon-name-part-type="species" reg="japonica">japonica</tp:taxon-name-part></tp:taxon-name></italic>, Blue arrowhead: <italic><tp:taxon-name><tp:taxon-name-part taxon-name-part-type="genus" reg="Siphonaria">S.</tp:taxon-name-part><tp:taxon-name-part taxon-name-part-type="species" reg="sirius">sirius</tp:taxon-name-part></tp:taxon-name></italic>. Scale bars = 5 mm.</p></caption><fig id="F12178353" position="float" orientation="portrait"><object-id xmlns:xlink="http://www.w3.org/1999/xlink" content-type="arpha" xlink:type="simple">81333D88-07C8-5D07-B814-90A6E08F18A3</object-id><object-id xmlns:xlink="http://www.w3.org/1999/xlink" content-type="doi" xlink:type="simple">10.3897/BDJ.13.e139388.figure2a</object-id><label>Figure 2a.</label><caption><p><bold>A</bold> <italic><tp:taxon-name><tp:taxon-name-part taxon-name-part-type="genus" reg="Siphonaria">S.</tp:taxon-name-part><tp:taxon-name-part taxon-name-part-type="species" reg="acmaeoides">acmaeoides</tp:taxon-name-part></tp:taxon-name></italic> on rocky substrate of Korea, Jeju; <bold>B</bold> Dorsal, ventral and lateral view (left) of <italic><tp:taxon-name><tp:taxon-name-part taxon-name-part-type="genus" reg="Siphonaria">S.</tp:taxon-name-part><tp:taxon-name-part taxon-name-part-type="species" reg="acmaeoides">acmaeoides</tp:taxon-name-part></tp:taxon-name></italic> from Jeju.</p></caption><graphic xmlns:xlink="http://www.w3.org/1999/xlink" xlink:href="bdj-13-e139388-g002_a.png" xlink:type="simple" position="float" orientation="portrait" id="oo_1154339.png"><uri content-type="original_file" xlink:type="simple">https://binary.pensoft.net/fig/1154339</uri></graphic></fig><fig id="F12178354" position="float" orientation="portrait"><object-id xmlns:xlink="http://www.w3.org/1999/xlink" content-type="arpha" xlink:type="simple">A48F1C7C-8F15-533A-9953-6D8DD5C082AB</object-id><object-id xmlns:xlink="http://www.w3.org/1999/xlink" content-type="doi" xlink:type="simple">10.3897/BDJ.13.e139388.figure2b</object-id><label>Figure 2b.</label><caption><p><bold>C</bold> Apex of <italic><tp:taxon-name><tp:taxon-name-part taxon-name-part-type="genus" reg="Siphonaria">S.</tp:taxon-name-part><tp:taxon-name-part taxon-name-part-type="species" reg="acmaeoides">acmaeoides</tp:taxon-name-part></tp:taxon-name></italic> juvenile from Jeju; <bold>D</bold> Dorsal, ventral, and lateral view (left) of <italic><tp:taxon-name><tp:taxon-name-part taxon-name-part-type="genus" reg="Siphonaria">S.</tp:taxon-name-part><tp:taxon-name-part taxon-name-part-type="species" reg="acmaeoides">acmaeoides</tp:taxon-name-part></tp:taxon-name></italic> juvenile from Jeju.</p></caption><graphic xmlns:xlink="http://www.w3.org/1999/xlink" xlink:href="bdj-13-e139388-g002_b.png" xlink:type="simple" position="float" orientation="portrait" id="oo_1154341.png"><uri content-type="original_file" xlink:type="simple">https://binary.pensoft.net/fig/1154341</uri></graphic></fig><fig id="F12178355" position="float" orientation="portrait"><object-id xmlns:xlink="http://www.w3.org/1999/xlink" content-type="arpha" xlink:type="simple">5BC8B370-7E33-5B9E-AAFC-158E6D1FB766</object-id><object-id xmlns:xlink="http://www.w3.org/1999/xlink" content-type="doi" xlink:type="simple">10.3897/BDJ.13.e139388.figure2c</object-id><label>Figure 2c.</label><caption><p><bold>E</bold> <italic><tp:taxon-name><tp:taxon-name-part taxon-name-part-type="genus" reg="Siphonaria">S.</tp:taxon-name-part><tp:taxon-name-part taxon-name-part-type="species" reg="japonica">japonica</tp:taxon-name-part></tp:taxon-name></italic> on rocky substrate of Korea, Jeju; <bold>F</bold> Dorsal, ventral and lateral view (left) of <italic><tp:taxon-name><tp:taxon-name-part taxon-name-part-type="genus" reg="Siphonaria">S.</tp:taxon-name-part><tp:taxon-name-part taxon-name-part-type="species" reg="japonica">japonica</tp:taxon-name-part></tp:taxon-name></italic> from Goseong.</p></caption><graphic xmlns:xlink="http://www.w3.org/1999/xlink" xlink:href="bdj-13-e139388-g002_c.png" xlink:type="simple" position="float" orientation="portrait" id="oo_1154343.png"><uri content-type="original_file" xlink:type="simple">https://binary.pensoft.net/fig/1154343</uri></graphic></fig><fig id="F12178356" position="float" orientation="portrait"><object-id xmlns:xlink="http://www.w3.org/1999/xlink" content-type="arpha" xlink:type="simple">AA2071C0-E4A3-5522-934B-6012688D9A74</object-id><object-id xmlns:xlink="http://www.w3.org/1999/xlink" content-type="doi" xlink:type="simple">10.3897/BDJ.13.e139388.figure2d</object-id><label>Figure 2d.</label><caption><p><bold>G</bold> <italic><tp:taxon-name><tp:taxon-name-part taxon-name-part-type="genus" reg="Siphonaria">S.</tp:taxon-name-part><tp:taxon-name-part taxon-name-part-type="species" reg="sirius">sirius</tp:taxon-name-part></tp:taxon-name></italic> on rocky substrate of Korea, Jeju; <bold>H</bold> Dorsal, ventral and lateral view of <italic><tp:taxon-name><tp:taxon-name-part taxon-name-part-type="genus" reg="Siphonaria">S.</tp:taxon-name-part><tp:taxon-name-part taxon-name-part-type="species" reg="sirius">sirius</tp:taxon-name-part></tp:taxon-name></italic> from Geoje.</p></caption><graphic xmlns:xlink="http://www.w3.org/1999/xlink" xlink:href="bdj-13-e139388-g002_d.png" xlink:type="simple" position="float" orientation="portrait" id="oo_1154344.png"><uri content-type="original_file" xlink:type="simple">https://binary.pensoft.net/fig/1154344</uri></graphic></fig></fig-group><fig id="F12178355" position="float" orientation="portrait"><object-id xmlns:xlink="http://www.w3.org/1999/xlink" content-type="arpha" xlink:type="simple">5BC8B370-7E33-5B9E-AAFC-158E6D1FB766</object-id><object-id xmlns:xlink="http://www.w3.org/1999/xlink" content-type="doi" xlink:type="simple">10.3897/BDJ.13.e139388.figure2c</object-id><label>Figure 2c.</label><caption><p><bold>E</bold> <italic><tp:taxon-name><tp:taxon-name-part taxon-name-part-type="genus" reg="Siphonaria">S.</tp:taxon-name-part><tp:taxon-name-part taxon-name-part-type="species" reg="japonica">japonica</tp:taxon-name-part></tp:taxon-name></italic> on rocky substrate of Korea, Jeju; <bold>F</bold> Dorsal, ventral and lateral view (left) of <italic><tp:taxon-name><tp:taxon-name-part taxon-name-part-type="genus" reg="Siphonaria">S.</tp:taxon-name-part><tp:taxon-name-part taxon-name-part-type="species" reg="japonica">japonica</tp:taxon-name-part></tp:taxon-name></italic> from Goseong.</p></caption><graphic xmlns:xlink="http://www.w3.org/1999/xlink" xlink:href="bdj-13-e139388-g002_c.png" xlink:type="simple" position="float" orientation="portrait" id="oo_1154343.png"><uri content-type="original_file" xlink:type="simple">https://binary.pensoft.net/fig/1154343</uri></graphic></fig><fig-group id="F12178374" position="float" orientation="portrait"><caption><p>Radula morphology of three Korean <italic><tp:taxon-name><tp:taxon-name-part taxon-name-part-type="genus" reg="Siphonaria">Siphonaria</tp:taxon-name-part></tp:taxon-name></italic> species. Abbreviations: m, mesocone; ec, ectocone. Scale bars = 20 µm.</p></caption><fig id="F12178379" position="float" orientation="portrait"><object-id xmlns:xlink="http://www.w3.org/1999/xlink" content-type="arpha" xlink:type="simple">D9BADED4-5C6A-597B-8EB9-398706F95C2C</object-id><object-id xmlns:xlink="http://www.w3.org/1999/xlink" content-type="doi" xlink:type="simple">10.3897/BDJ.13.e139388.figure3a</object-id><label>Figure 3a.</label><caption><p><italic><tp:taxon-name><tp:taxon-name-part taxon-name-part-type="genus" reg="Siphonaria">S.</tp:taxon-name-part><tp:taxon-name-part taxon-name-part-type="species" reg="acmaeoides">acmaeoides</tp:taxon-name-part></tp:taxon-name></italic> - Details of rachidian teeth (arrowhead) and innermost lateral teeth.</p></caption><graphic xmlns:xlink="http://www.w3.org/1999/xlink" xlink:href="bdj-13-e139388-g003_a.png" xlink:type="simple" position="float" orientation="portrait" id="oo_1154355.png"><uri content-type="original_file" xlink:type="simple">https://binary.pensoft.net/fig/1154355</uri></graphic></fig><fig id="F12178380" position="float" orientation="portrait"><object-id xmlns:xlink="http://www.w3.org/1999/xlink" content-type="arpha" xlink:type="simple">B66BF5D8-51E0-53D1-91B3-3EAB07817A5F</object-id><object-id xmlns:xlink="http://www.w3.org/1999/xlink" content-type="doi" xlink:type="simple">10.3897/BDJ.13.e139388.figure3b</object-id><label>Figure 3b.</label><caption><p><italic><tp:taxon-name><tp:taxon-name-part taxon-name-part-type="genus" reg="Siphonaria">S.</tp:taxon-name-part><tp:taxon-name-part taxon-name-part-type="species" reg="acmaeoides">acmaeoides</tp:taxon-name-part></tp:taxon-name></italic> - Details of outermost lateral teeth.</p></caption><graphic xmlns:xlink="http://www.w3.org/1999/xlink" xlink:href="bdj-13-e139388-g003_b.png" xlink:type="simple" position="float" orientation="portrait" id="oo_1154356.png"><uri content-type="original_file" xlink:type="simple">https://binary.pensoft.net/fig/1154356</uri></graphic></fig><fig id="F12178381" position="float" orientation="portrait"><object-id xmlns:xlink="http://www.w3.org/1999/xlink" content-type="arpha" xlink:type="simple">09BE84E6-ADAC-5234-B853-0BA4D4FE1071</object-id><object-id xmlns:xlink="http://www.w3.org/1999/xlink" content-type="doi" xlink:type="simple">10.3897/BDJ.13.e139388.figure3c</object-id><label>Figure 3c.</label><caption><p><italic><tp:taxon-name><tp:taxon-name-part taxon-name-part-type="genus" reg="Siphonaria">S.</tp:taxon-name-part><tp:taxon-name-part taxon-name-part-type="species" reg="japonica">japonica</tp:taxon-name-part></tp:taxon-name></italic> - Details of rachidian teeth (arrowhead) and innermost lateral teeth.</p></caption><graphic xmlns:xlink="http://www.w3.org/1999/xlink" xlink:href="bdj-13-e139388-g003_c.png" xlink:type="simple" position="float" orientation="portrait" id="oo_1154357.png"><uri content-type="original_file" xlink:type="simple">https://binary.pensoft.net/fig/1154357</uri></graphic></fig><fig id="F12178382" position="float" orientation="portrait"><object-id xmlns:xlink="http://www.w3.org/1999/xlink" content-type="arpha" xlink:type="simple">F4F3206D-A4A3-5FBB-906C-3DCD4747159A</object-id><object-id xmlns:xlink="http://www.w3.org/1999/xlink" content-type="doi" xlink:type="simple">10.3897/BDJ.13.e139388.figure3d</object-id><label>Figure 3d.</label><caption><p><italic><tp:taxon-name><tp:taxon-name-part taxon-name-part-type="genus" reg="Siphonaria">S.</tp:taxon-name-part><tp:taxon-name-part taxon-name-part-type="species" reg="japonica">japonica</tp:taxon-name-part></tp:taxon-name></italic> - Details of outermost lateral teeth.</p></caption><graphic xmlns:xlink="http://www.w3.org/1999/xlink" xlink:href="bdj-13-e139388-g003_d.png" xlink:type="simple" position="float" orientation="portrait" id="oo_1154360.png"><uri content-type="original_file" xlink:type="simple">https://binary.pensoft.net/fig/1154360</uri></graphic></fig><fig id="F12178383" position="float" orientation="portrait"><object-id xmlns:xlink="http://www.w3.org/1999/xlink" content-type="arpha" xlink:type="simple">B08F5546-7819-5537-B2F5-A0049602B784</object-id><object-id xmlns:xlink="http://www.w3.org/1999/xlink" content-type="doi" xlink:type="simple">10.3897/BDJ.13.e139388.figure3e</object-id><label>Figure 3e.</label><caption><p><italic><tp:taxon-name><tp:taxon-name-part taxon-name-part-type="genus" reg="Siphonaria">S.</tp:taxon-name-part><tp:taxon-name-part taxon-name-part-type="species" reg="sirius">sirius</tp:taxon-name-part></tp:taxon-name></italic> - Details of rachidian teeth (arrowhead) and innermost lateral teeth.</p></caption><graphic xmlns:xlink="http://www.w3.org/1999/xlink" xlink:href="bdj-13-e139388-g003_e.png" xlink:type="simple" position="float" orientation="portrait" id="oo_1154361.png"><uri content-type="original_file" xlink:type="simple">https://binary.pensoft.net/fig/1154361</uri></graphic></fig><fig id="F12178384" position="float" orientation="portrait"><object-id xmlns:xlink="http://www.w3.org/1999/xlink" content-type="arpha" xlink:type="simple">8A12E782-11F8-5598-B309-9C075724E2C3</object-id><object-id xmlns:xlink="http://www.w3.org/1999/xlink" content-type="doi" xlink:type="simple">10.3897/BDJ.13.e139388.figure3f</object-id><label>Figure 3f.</label><caption><p><italic><tp:taxon-name><tp:taxon-name-part taxon-name-part-type="genus" reg="Siphonaria">S.</tp:taxon-name-part><tp:taxon-name-part taxon-name-part-type="species" reg="sirius">sirius</tp:taxon-name-part></tp:taxon-name></italic> - Details of outermost lateral teeth.</p></caption><graphic xmlns:xlink="http://www.w3.org/1999/xlink" xlink:href="bdj-13-e139388-g003_f.png" xlink:type="simple" position="float" orientation="portrait" id="oo_1154359.png"><uri content-type="original_file" xlink:type="simple">https://binary.pensoft.net/fig/1154359</uri></graphic></fig></fig-group><fig id="F12178381" position="float" orientation="portrait"><object-id xmlns:xlink="http://www.w3.org/1999/xlink" content-type="arpha" xlink:type="simple">09BE84E6-ADAC-5234-B853-0BA4D4FE1071</object-id><object-id xmlns:xlink="http://www.w3.org/1999/xlink" content-type="doi" xlink:type="simple">10.3897/BDJ.13.e139388.figure3c</object-id><label>Figure 3c.</label><caption><p><italic><tp:taxon-name><tp:taxon-name-part taxon-name-part-type="genus" reg="Siphonaria">S.</tp:taxon-name-part><tp:taxon-name-part taxon-name-part-type="species" reg="japonica">japonica</tp:taxon-name-part></tp:taxon-name></italic> - Details of rachidian teeth (arrowhead) and innermost lateral teeth.</p></caption><graphic xmlns:xlink="http://www.w3.org/1999/xlink" xlink:href="bdj-13-e139388-g003_c.png" xlink:type="simple" position="float" orientation="portrait" id="oo_1154357.png"><uri content-type="original_file" xlink:type="simple">https://binary.pensoft.net/fig/1154357</uri></graphic></fig><fig id="F12178382" position="float" orientation="portrait"><object-id xmlns:xlink="http://www.w3.org/1999/xlink" content-type="arpha" xlink:type="simple">F4F3206D-A4A3-5FBB-906C-3DCD4747159A</object-id><object-id xmlns:xlink="http://www.w3.org/1999/xlink" content-type="doi" xlink:type="simple">10.3897/BDJ.13.e139388.figure3d</object-id><label>Figure 3d.</label><caption><p><italic><tp:taxon-name><tp:taxon-name-part taxon-name-part-type="genus" reg="Siphonaria">S.</tp:taxon-name-part><tp:taxon-name-part taxon-name-part-type="species" reg="japonica">japonica</tp:taxon-name-part></tp:taxon-name></italic> - Details of outermost lateral teeth.</p></caption><graphic xmlns:xlink="http://www.w3.org/1999/xlink" xlink:href="bdj-13-e139388-g003_d.png" xlink:type="simple" position="float" orientation="portrait" id="oo_1154360.png"><uri content-type="original_file" xlink:type="simple">https://binary.pensoft.net/fig/1154360</uri></graphic></fig><fig id="F12178353" position="float" orientation="portrait"><object-id xmlns:xlink="http://www.w3.org/1999/xlink" content-type="arpha" xlink:type="simple">81333D88-07C8-5D07-B814-90A6E08F18A3</object-id><object-id xmlns:xlink="http://www.w3.org/1999/xlink" content-type="doi" xlink:type="simple">10.3897/BDJ.13.e139388.figure2a</object-id><label>Figure 2a.</label><caption><p><bold>A</bold> <italic><tp:taxon-name><tp:taxon-name-part taxon-name-part-type="genus" reg="Siphonaria">S.</tp:taxon-name-part><tp:taxon-name-part taxon-name-part-type="species" reg="acmaeoides">acmaeoides</tp:taxon-name-part></tp:taxon-name></italic> on rocky substrate of Korea, Jeju; <bold>B</bold> Dorsal, ventral and lateral view (left) of <italic><tp:taxon-name><tp:taxon-name-part taxon-name-part-type="genus" reg="Siphonaria">S.</tp:taxon-name-part><tp:taxon-name-part taxon-name-part-type="species" reg="acmaeoides">acmaeoides</tp:taxon-name-part></tp:taxon-name></italic> from Jeju.</p></caption><graphic xmlns:xlink="http://www.w3.org/1999/xlink" xlink:href="bdj-13-e139388-g002_a.png" xlink:type="simple" position="float" orientation="portrait" id="oo_1154339.png"><uri content-type="original_file" xlink:type="simple">https://binary.pensoft.net/fig/1154339</uri></graphic></fig><fig id="F12178356" position="float" orientation="portrait"><object-id xmlns:xlink="http://www.w3.org/1999/xlink" content-type="arpha" xlink:type="simple">AA2071C0-E4A3-5522-934B-6012688D9A74</object-id><object-id xmlns:xlink="http://www.w3.org/1999/xlink" content-type="doi" xlink:type="simple">10.3897/BDJ.13.e139388.figure2d</object-id><label>Figure 2d.</label><caption><p><bold>G</bold> <italic><tp:taxon-name><tp:taxon-name-part taxon-name-part-type="genus" reg="Siphonaria">S.</tp:taxon-name-part><tp:taxon-name-part taxon-name-part-type="species" reg="sirius">sirius</tp:taxon-name-part></tp:taxon-name></italic> on rocky substrate of Korea, Jeju; <bold>H</bold> Dorsal, ventral and lateral view of <italic><tp:taxon-name><tp:taxon-name-part taxon-name-part-type="genus" reg="Siphonaria">S.</tp:taxon-name-part><tp:taxon-name-part taxon-name-part-type="species" reg="sirius">sirius</tp:taxon-name-part></tp:taxon-name></italic> from Geoje.</p></caption><graphic xmlns:xlink="http://www.w3.org/1999/xlink" xlink:href="bdj-13-e139388-g002_d.png" xlink:type="simple" position="float" orientation="portrait" id="oo_1154344.png"><uri content-type="original_file" xlink:type="simple">https://binary.pensoft.net/fig/1154344</uri></graphic></fig><fig id="F12150074" position="float" orientation="portrait"><object-id xmlns:xlink="http://www.w3.org/1999/xlink" content-type="arpha" xlink:type="simple">5930C502-4CB7-57CD-A0F8-46C6A4D63185</object-id><object-id xmlns:xlink="http://www.w3.org/1999/xlink" content-type="doi" xlink:type="simple">10.3897/BDJ.13.e139388.figure4</object-id><label>Figure 4.</label><caption><p>Phylogenetic relationships amongst some selected NWP <italic><tp:taxon-name><tp:taxon-name-part taxon-name-part-type="genus" reg="Siphonaria">Siphonaria</tp:taxon-name-part></tp:taxon-name></italic> species inferred from the Maximum Likelihood method using the mtDNA <italic>cox1</italic> sequences. The bootstrap supporting values (≥ 50%) are indicated on the branches. Asterisks (*) represents the mtDNA <italic>cox 1</italic> sequences determined in this study.</p></caption><graphic xmlns:xlink="http://www.w3.org/1999/xlink" xlink:href="bdj-13-e139388-g004.jpg" position="float" id="oo_1251957.jpg" orientation="portrait" xlink:type="simple"><uri content-type="original_file" xlink:type="simple">https://binary.pensoft.net/fig/1251957</uri></graphic></fig><table-wrap id="T12150077" position="float" orientation="portrait"><label>Table 2.</label><caption><p>Uncorrected <italic>p</italic>-distance (%) for the mtDNA <italic>cox1</italic> sequences amongst <italic><tp:taxon-name><tp:taxon-name-part taxon-name-part-type="genus" reg="Siphonaria">Siphonaria</tp:taxon-name-part></tp:taxon-name></italic> species. The species which include newly-determined species in this study are denoted by asterisks (*).</p></caption><table rules="all" border="1"><tbody><tr><td rowspan="1" colspan="1"/><td rowspan="1" colspan="1"><italic><tp:taxon-name><tp:taxon-name-part taxon-name-part-type="genus" reg="Siphonaria">S.</tp:taxon-name-part><tp:taxon-name-part taxon-name-part-type="species" reg="japonica">japonica</tp:taxon-name-part></tp:taxon-name></italic>*</td><td rowspan="1" colspan="1">
              <italic>
                <tp:taxon-name><tp:taxon-name-part taxon-name-part-type="genus" reg="Siphonaria">S.</tp:taxon-name-part><tp:taxon-name-part taxon-name-part-type="species" reg="zelandica">zelandica</tp:taxon-name-part></tp:taxon-name>
              </italic>
            </td><td rowspan="1" colspan="1"><italic><tp:taxon-name><tp:taxon-name-part taxon-name-part-type="genus" reg="Siphonaria">S.</tp:taxon-name-part><tp:taxon-name-part taxon-name-part-type="species" reg="acmaeoides">acmaeoides</tp:taxon-name-part></tp:taxon-name></italic>*</td><td rowspan="1" colspan="1">
              <italic>
                <tp:taxon-name><tp:taxon-name-part taxon-name-part-type="genus" reg="Siphonaria">S.</tp:taxon-name-part><tp:taxon-name-part taxon-name-part-type="species" reg="javanica">javanica</tp:taxon-name-part></tp:taxon-name>
              </italic>
            </td><td rowspan="1" colspan="1">
              <italic>
                <tp:taxon-name><tp:taxon-name-part taxon-name-part-type="genus" reg="Siphonaria">S.</tp:taxon-name-part><tp:taxon-name-part taxon-name-part-type="species" reg="laciniosa">laciniosa</tp:taxon-name-part></tp:taxon-name>
              </italic>
            </td><td rowspan="1" colspan="1"><italic><tp:taxon-name><tp:taxon-name-part taxon-name-part-type="genus" reg="Siphonaria">S.</tp:taxon-name-part><tp:taxon-name-part taxon-name-part-type="species" reg="sirius">sirius</tp:taxon-name-part></tp:taxon-name></italic>*</td><td rowspan="1" colspan="1">
              <italic>
                <tp:taxon-name><tp:taxon-name-part taxon-name-part-type="genus" reg="Siphonaria">S.</tp:taxon-name-part><tp:taxon-name-part taxon-name-part-type="species" reg="atra">atra</tp:taxon-name-part></tp:taxon-name>
              </italic>
            </td><td rowspan="1" colspan="1">
              <italic>
                <tp:taxon-name><tp:taxon-name-part taxon-name-part-type="genus" reg="Siphonaria">S.</tp:taxon-name-part><tp:taxon-name-part taxon-name-part-type="species" reg="subatra">subatra</tp:taxon-name-part></tp:taxon-name>
              </italic>
            </td></tr><tr><td rowspan="1" colspan="1"><italic><tp:taxon-name><tp:taxon-name-part taxon-name-part-type="genus" reg="Siphonaria">S.</tp:taxon-name-part><tp:taxon-name-part taxon-name-part-type="species" reg="japonica">japonica</tp:taxon-name-part></tp:taxon-name></italic>*</td><td rowspan="1" colspan="1">0.16–1.75</td><td rowspan="1" colspan="1"/><td rowspan="1" colspan="1"/><td rowspan="1" colspan="1"/><td rowspan="1" colspan="1"/><td rowspan="1" colspan="1"/><td rowspan="1" colspan="1"/><td rowspan="1" colspan="1"/></tr><tr><td rowspan="1" colspan="1">
              <italic>
                <tp:taxon-name><tp:taxon-name-part taxon-name-part-type="genus" reg="Siphonaria">S.</tp:taxon-name-part><tp:taxon-name-part taxon-name-part-type="species" reg="zelandica">zelandica</tp:taxon-name-part></tp:taxon-name>
              </italic>
            </td><td rowspan="1" colspan="1">28.89–29.84</td><td rowspan="1" colspan="1">0.16–1.90</td><td rowspan="1" colspan="1"/><td rowspan="1" colspan="1"/><td rowspan="1" colspan="1"/><td rowspan="1" colspan="1"/><td rowspan="1" colspan="1"/><td rowspan="1" colspan="1"/></tr><tr><td rowspan="1" colspan="1"><italic><tp:taxon-name><tp:taxon-name-part taxon-name-part-type="genus" reg="Siphonaria">S.</tp:taxon-name-part><tp:taxon-name-part taxon-name-part-type="species" reg="acmaeoides">acmaeoides</tp:taxon-name-part></tp:taxon-name></italic>*</td><td rowspan="1" colspan="1">29.37–30.95</td><td rowspan="1" colspan="1">5.71–6.51</td><td rowspan="1" colspan="1">0.16–3.33</td><td rowspan="1" colspan="1"/><td rowspan="1" colspan="1"/><td rowspan="1" colspan="1"/><td rowspan="1" colspan="1"/><td rowspan="1" colspan="1"/></tr><tr><td rowspan="1" colspan="1">
              <italic>
                <tp:taxon-name><tp:taxon-name-part taxon-name-part-type="genus" reg="Siphonaria">S.</tp:taxon-name-part><tp:taxon-name-part taxon-name-part-type="species" reg="javanica">javanica</tp:taxon-name-part></tp:taxon-name>
              </italic>
            </td><td rowspan="1" colspan="1">29.52–30.32</td><td rowspan="1" colspan="1">29.05–30.00</td><td rowspan="1" colspan="1">29.37–30.16</td><td rowspan="1" colspan="1">-</td><td rowspan="1" colspan="1"/><td rowspan="1" colspan="1"/><td rowspan="1" colspan="1"/><td rowspan="1" colspan="1"/></tr><tr><td rowspan="1" colspan="1">
              <italic>
                <tp:taxon-name><tp:taxon-name-part taxon-name-part-type="genus" reg="Siphonaria">S.</tp:taxon-name-part><tp:taxon-name-part taxon-name-part-type="species" reg="laciniosa">laciniosa</tp:taxon-name-part></tp:taxon-name>
              </italic>
            </td><td rowspan="1" colspan="1">29.05–30.14</td><td rowspan="1" colspan="1">28.57–29.52</td><td rowspan="1" colspan="1">28.57–29.68</td><td rowspan="1" colspan="1">15.56–16.03</td><td rowspan="1" colspan="1">0.16–0.79</td><td rowspan="1" colspan="1"/><td rowspan="1" colspan="1"/><td rowspan="1" colspan="1"/></tr><tr><td rowspan="1" colspan="1"><italic><tp:taxon-name><tp:taxon-name-part taxon-name-part-type="genus" reg="Siphonaria">S.</tp:taxon-name-part><tp:taxon-name-part taxon-name-part-type="species" reg="sirius">sirius</tp:taxon-name-part></tp:taxon-name></italic>*</td><td rowspan="1" colspan="1">30.79–31.90</td><td rowspan="1" colspan="1">28.25–29.68</td><td rowspan="1" colspan="1">27.94–29.21</td><td rowspan="1" colspan="1">30.63–30.79</td><td rowspan="1" colspan="1">29.52–30.48</td><td rowspan="1" colspan="1">0.16–0.79</td><td rowspan="1" colspan="1"/><td rowspan="1" colspan="1"/></tr><tr><td rowspan="1" colspan="1">
              <italic>
                <tp:taxon-name><tp:taxon-name-part taxon-name-part-type="genus" reg="Siphonaria">S.</tp:taxon-name-part><tp:taxon-name-part taxon-name-part-type="species" reg="atra">atra</tp:taxon-name-part></tp:taxon-name>
              </italic>
            </td><td rowspan="1" colspan="1">31.27–31.90</td><td rowspan="1" colspan="1">27.78–28.25</td><td rowspan="1" colspan="1">28.25–28.82</td><td rowspan="1" colspan="1">27.46</td><td rowspan="1" colspan="1">27.14–27.30</td><td rowspan="1" colspan="1">22.38–22.86</td><td rowspan="1" colspan="1">-</td><td rowspan="1" colspan="1"/></tr><tr><td rowspan="1" colspan="1">
              <italic>
                <tp:taxon-name><tp:taxon-name-part taxon-name-part-type="genus" reg="Siphonaria">S.</tp:taxon-name-part><tp:taxon-name-part taxon-name-part-type="species" reg="subatra">subatra</tp:taxon-name-part></tp:taxon-name>
              </italic>
            </td><td rowspan="1" colspan="1">31.90–33.81</td><td rowspan="1" colspan="1">29.68–30.63</td><td rowspan="1" colspan="1">29.37–30.63</td><td rowspan="1" colspan="1">29.68–30.79</td><td rowspan="1" colspan="1">29.21–30.48</td><td rowspan="1" colspan="1">25.24–25.87</td><td rowspan="1" colspan="1">15.87–16.51</td><td rowspan="1" colspan="1">2.06–3.33</td></tr></tbody></table></table-wrap></tp:treatment-sec><ref-list><ref id="B12152000"><element-citation xmlns:xlink="http://www.w3.org/1999/xlink" publication-type="book" xlink:type="simple"><person-group person-group-type="author"><name name-style="western"><surname>Donovan</surname><given-names>Edward</given-names></name></person-group><year>1824</year><source>Naturalist’s repository, or monthly miscellany of exotic natural history</source><publisher-name>W. Simpkin and R. Marshall</publisher-name><publisher-loc>London</publisher-loc></element-citation></ref><ref id="B12152131"><element-citation xmlns:xlink="http://www.w3.org/1999/xlink" publication-type="book" xlink:type="simple"><person-group person-group-type="author"><name name-style="western"><surname>Kuroda</surname><given-names>Tokubei</given-names></name><name name-style="western"><surname>Habe</surname><given-names>Tadashige</given-names></name><name name-style="western"><surname>Oyama</surname><given-names>Katura</given-names></name></person-group><year>1971</year><source>The sea shells of Sagami Bay: collected by His Majesty the Emperor of Japan</source><publisher-name>Maruzen</publisher-name><publisher-loc>Tokyo</publisher-loc><size units="page">1280</size></element-citation></ref><ref id="B12152351"><element-citation xmlns:xlink="http://www.w3.org/1999/xlink" publication-type="article" xlink:type="simple"><person-group person-group-type="author"><name name-style="western"><surname>White</surname><given-names>Tracy R</given-names></name><name name-style="western"><surname>Dayrat</surname><given-names>Benoit</given-names></name></person-group><year>2012</year><article-title>Checklist of genus-and species-group names of the false limpets <italic><tp:taxon-name><tp:taxon-name-part taxon-name-part-type="genus" reg="Siphonaria">Siphonaria</tp:taxon-name-part></tp:taxon-name></italic> (<tp:taxon-name><tp:taxon-name-part taxon-name-part-type="phylum">Mollusca</tp:taxon-name-part></tp:taxon-name>: <tp:taxon-name><tp:taxon-name-part taxon-name-part-type="class">Gastropoda</tp:taxon-name-part></tp:taxon-name>: <tp:taxon-name><tp:taxon-name-part taxon-name-part-type="subclass">Euthyneura</tp:taxon-name-part></tp:taxon-name>)</article-title><source>Zootaxa</source><volume>3538</volume><issue>1</issue><fpage>78</fpage><lpage>54</lpage></element-citation></ref><ref id="B12480954"><element-citation xmlns:xlink="http://www.w3.org/1999/xlink" publication-type="book" xlink:type="simple"><person-group person-group-type="author"><name name-style="western"><surname>Adams</surname><given-names>A</given-names></name><name name-style="western"><surname>Reeve</surname><given-names>L</given-names></name></person-group><year>1850</year><source>The Zoology of the voyage of H.M.S. Samarang, under the command of Captain Sir Edward Belcher, C.B., F.R.A.S., F.G.S., during the years 1843-1846 (<tp:taxon-name><tp:taxon-name-part taxon-name-part-type="phylum">Mollusca</tp:taxon-name-part></tp:taxon-name>)</source><publisher-name>Reeve and Benham</publisher-name><publisher-loc>London</publisher-loc></element-citation></ref><ref id="B12151901"><element-citation xmlns:xlink="http://www.w3.org/1999/xlink" publication-type="book" xlink:type="simple"><person-group person-group-type="author"><name name-style="western"><surname>Adams</surname><given-names>Henry</given-names></name><name name-style="western"><surname>Adams</surname><given-names>Arthur</given-names></name></person-group><year>1855</year><source>The genera of recent <tp:taxon-name><tp:taxon-name-part taxon-name-part-type="phylum">Mollusca</tp:taxon-name-part></tp:taxon-name></source><volume>Vol. 2</volume><publisher-name>John Van Voorst</publisher-name><publisher-loc>London</publisher-loc></element-citation></ref><ref id="B12152093"><element-citation xmlns:xlink="http://www.w3.org/1999/xlink" publication-type="article" xlink:type="simple"><person-group person-group-type="author"><name name-style="western"><surname>Hubendick</surname><given-names>Bengt</given-names></name></person-group><year>1946</year><article-title>Systematic monograph of the Patelliformia</article-title><source>Kungliga Svenska Vetenskapsakademiens Handlingar Ser. 3</source><volume>23</volume><issue>5</issue><fpage>1</fpage><lpage>93</lpage></element-citation></ref><ref id="B12152298"><element-citation xmlns:xlink="http://www.w3.org/1999/xlink" publication-type="book" xlink:type="simple"><person-group person-group-type="author"><name name-style="western"><surname>Reeve</surname><given-names>L A</given-names></name></person-group><year>1856</year><source>Conchologia iconica, or, Illustrations of the shells of molluscous animals</source><volume>Vol. 9</volume><publisher-name>Benham &amp; Reeve</publisher-name><publisher-loc>London</publisher-loc></element-citation></ref><ref id="B12482754"><element-citation xmlns:xlink="http://www.w3.org/1999/xlink" publication-type="article" xlink:type="simple"><person-group person-group-type="author"><name name-style="western"><surname>Hanley</surname><given-names>S</given-names></name></person-group><year>1858</year><article-title>On <italic><tp:taxon-name><tp:taxon-name-part taxon-name-part-type="genus" reg="Siphonaria">Siphonaria</tp:taxon-name-part></tp:taxon-name></italic></article-title><source>Proceedings of the Zoological Society of London</source><volume>26</volume><fpage>151</fpage><lpage>153</lpage></element-citation></ref><ref id="B12480843"><element-citation xmlns:xlink="http://www.w3.org/1999/xlink" publication-type="article" xlink:type="simple"><person-group person-group-type="author"><name name-style="western"><surname>Pilsbry</surname><given-names>H A</given-names></name></person-group><year>1920</year><article-title><italic><tp:taxon-name><tp:taxon-name-part taxon-name-part-type="genus" reg="Siphonaria">Siphonaria</tp:taxon-name-part><tp:taxon-name-part taxon-name-part-type="species" reg="japonica">japonica</tp:taxon-name-part></tp:taxon-name></italic> Donovan an earlier name for <italic><tp:taxon-name><tp:taxon-name-part taxon-name-part-type="genus" reg="Siphonaria">S.</tp:taxon-name-part><tp:taxon-name-part taxon-name-part-type="species" reg="cochleariformis">cochleariformis</tp:taxon-name-part></tp:taxon-name></italic> Reeve</article-title><source>Nautilus</source><fpage>34</fpage><lpage>141</lpage></element-citation></ref><ref id="B12480962"><element-citation xmlns:xlink="http://www.w3.org/1999/xlink" publication-type="article" xlink:type="simple"><person-group person-group-type="author"><name name-style="western"><surname>Abe</surname><given-names>Noboru</given-names></name></person-group><year>1940</year><article-title>The homing, spawning and other habits of a limpet, <italic><tp:taxon-name><tp:taxon-name-part taxon-name-part-type="genus" reg="Siphonaria">Siphonaria</tp:taxon-name-part><tp:taxon-name-part taxon-name-part-type="species" reg="japonica">japonica</tp:taxon-name-part></tp:taxon-name></italic> Donovan</article-title><source>Scientific Reports of the Tohoku Imperial University</source><volume>15</volume><issue>1</issue><fpage>59</fpage><lpage>95</lpage></element-citation></ref><ref id="B12480768"><element-citation xmlns:xlink="http://www.w3.org/1999/xlink" publication-type="article" xlink:type="simple"><person-group person-group-type="author"><name name-style="western"><surname>Jenkins</surname><given-names>Bruce</given-names></name><name name-style="western"><surname>Köhler</surname><given-names>Frank</given-names></name></person-group><year>2024</year><article-title>Hidden in plain sight: Systematic review of Indo-West Pacific <tp:taxon-name><tp:taxon-name-part taxon-name-part-type="family">Siphonariidae</tp:taxon-name-part></tp:taxon-name> uncovers extensive cryptic diversity based on comparative morphology and mitochondrial phylogenetics (<tp:taxon-name><tp:taxon-name-part taxon-name-part-type="phylum">Mollusca</tp:taxon-name-part></tp:taxon-name>, <tp:taxon-name><tp:taxon-name-part taxon-name-part-type="class">Gastropoda</tp:taxon-name-part></tp:taxon-name>)</article-title><source>Megataxa</source><volume>13</volume><issue>1</issue><fpage>1</fpage><lpage>217</lpage><pub-id pub-id-type="doi">10.11646/megataxa.13.1.1</pub-id></element-citation></ref><ref id="B12485405"><element-citation xmlns:xlink="http://www.w3.org/1999/xlink" publication-type="book" xlink:type="simple"><person-group person-group-type="author"><name name-style="western"><surname>Hirase</surname><given-names>S</given-names></name></person-group><year>1941</year><source>A collection of Japanese shells with illustrations in natural colours</source><edition>7</edition><publisher-name>Matsumura Sanshodo</publisher-name><publisher-loc>Tokyo</publisher-loc><size units="page">1-217</size></element-citation></ref><ref id="B12480740"><element-citation xmlns:xlink="http://www.w3.org/1999/xlink" publication-type="article" xlink:type="simple"><person-group person-group-type="author"><name name-style="western"><surname>Kuroda</surname><given-names>Tokubei</given-names></name></person-group><year>1941</year><article-title>A catalogue of molluscan shells from Taiwan (Formosa), with descriptions of new species</article-title><source>Memoirs of the Faculty of Science and Agriculture</source><volume>22</volume><issue>2</issue><fpage>65</fpage><lpage>216</lpage></element-citation></ref><ref id="B12480802"><element-citation xmlns:xlink="http://www.w3.org/1999/xlink" publication-type="book" xlink:type="simple"><person-group person-group-type="author"><name name-style="western"><surname>Hubendick</surname><given-names>Bengt</given-names></name></person-group><year>1945</year><source>Phylogenie und Tiergeographie der <tp:taxon-name><tp:taxon-name-part taxon-name-part-type="family">Siphonariidae</tp:taxon-name-part></tp:taxon-name>: Zur Kenntnis der Phylogenie in der Ordnung <tp:taxon-name><tp:taxon-name-part taxon-name-part-type="order">Basommatophora</tp:taxon-name-part></tp:taxon-name> und des Ursprungs der Pulmonatengruppe</source><publisher-name>Almqvist och Wiksells boktryck</publisher-name><publisher-loc>Upsala</publisher-loc><size units="page">1-216</size></element-citation></ref><ref id="B12482792"><element-citation xmlns:xlink="http://www.w3.org/1999/xlink" publication-type="book" xlink:type="simple"><person-group person-group-type="author"><name name-style="western"><surname>Kuroda</surname><given-names>T</given-names></name><name name-style="western"><surname>Habe</surname><given-names>T</given-names></name></person-group><year>1952</year><source>Check list and bibliography of the recent marine <tp:taxon-name><tp:taxon-name-part taxon-name-part-type="phylum">Mollusca</tp:taxon-name-part></tp:taxon-name> of Japan</source><publisher-name>Hosokawa</publisher-name><publisher-loc>Japan</publisher-loc><size units="page">1-210</size></element-citation></ref><ref id="B12152163"><element-citation xmlns:xlink="http://www.w3.org/1999/xlink" publication-type="book" xlink:type="simple"><person-group person-group-type="author"><name name-style="western"><surname>Lee</surname><given-names>B. D.</given-names></name></person-group><year>1956</year><source>The catalogue of molluscan shells of Korea</source><publisher-name>Bulletin of Pusan Fisheries College</publisher-name><size units="page">48</size></element-citation></ref><ref id="B12482784"><element-citation xmlns:xlink="http://www.w3.org/1999/xlink" publication-type="book" xlink:type="simple"><person-group person-group-type="author"><name name-style="western"><surname>Kuroda</surname><given-names>T</given-names></name></person-group><year>1960</year><source>A Catalogue of Molluscan fauna of the Okinawa Islands</source><publisher-name>Ryukyu University Kyomubu Fukyuka</publisher-name><publisher-loc>Tokyo</publisher-loc><size units="page">1-106</size></element-citation></ref><ref id="B12482746"><element-citation xmlns:xlink="http://www.w3.org/1999/xlink" publication-type="book" xlink:type="simple"><person-group person-group-type="author"><name name-style="western"><surname>Habe</surname><given-names>T</given-names></name><name name-style="western"><surname>Kikuchi</surname><given-names>T</given-names></name></person-group><year>1960</year><source>Fauna and Flora of the Sea around the Amakusa Marine Biological Laboratory, Part I <tp:taxon-name><tp:taxon-name-part taxon-name-part-type="phylum">Mollusca</tp:taxon-name-part></tp:taxon-name></source><publisher-name>Tomioka, Reihoku-cho, Amakusa, Kumamoto-ken</publisher-name><publisher-loc>Japan</publisher-loc></element-citation></ref><ref id="B12480679"><element-citation xmlns:xlink="http://www.w3.org/1999/xlink" publication-type="book" xlink:type="simple"><person-group person-group-type="author"><name name-style="western"><surname>Shikama</surname><given-names>Tokio</given-names></name></person-group><year>1964</year><source>Selected shells of the world: Illustrated in colours (II)</source><publisher-name>Japan Fisheries Resource Conservation Association</publisher-name><publisher-loc>Hokuryu-Kan, Tokyo</publisher-loc><size units="page">1-212</size></element-citation></ref><ref id="B12482684"><element-citation xmlns:xlink="http://www.w3.org/1999/xlink" publication-type="chapter" xlink:type="simple"><person-group person-group-type="author"><name name-style="western"><surname>Berry</surname><given-names>A J</given-names></name></person-group><year>1977</year><chapter-title>Chapter 3. Gastropoda: Pulmonata</chapter-title><person-group person-group-type="editor"><name name-style="western"><surname>Giese</surname><given-names>A C</given-names></name><name name-style="western"><surname>Pearse</surname><given-names>J S</given-names></name></person-group><source>Reproduction of Marine Invertebrates</source><edition>4</edition><publisher-name>Academic Press</publisher-name><publisher-loc>USA</publisher-loc><size units="page">181-226</size><pub-id pub-id-type="doi">10.1016/B978-0-12-282504-0.50010-X</pub-id></element-citation></ref><ref id="B12152180"><element-citation xmlns:xlink="http://www.w3.org/1999/xlink" publication-type="article" xlink:type="simple"><person-group person-group-type="author"><name name-style="western"><surname>Lee</surname><given-names>Shu Chuan</given-names></name><name name-style="western"><surname>Chao</surname><given-names>Shyh Min</given-names></name></person-group><year>2003</year><article-title>Shallow-water marine shells from northeastern Taiwan</article-title><source>Collection and Research</source><volume>16</volume><fpage>29</fpage><lpage>59</lpage></element-citation></ref><ref id="B12152281"><element-citation xmlns:xlink="http://www.w3.org/1999/xlink" publication-type="book" xlink:type="simple"><person-group person-group-type="author"><name name-style="western"><surname>Qi</surname><given-names>Zhongyan</given-names></name></person-group><year>2004</year><source>Seashells of China</source><publisher-name>China Ocean Press</publisher-name><publisher-loc>Beijing</publisher-loc><size units="page">418</size></element-citation></ref><ref id="B12151983"><element-citation xmlns:xlink="http://www.w3.org/1999/xlink" publication-type="article" xlink:type="simple"><person-group person-group-type="author"><name name-style="western"><surname>Dayrat</surname><given-names>B.</given-names></name><name name-style="western"><surname>Goulding</surname><given-names>T. C.</given-names></name><name name-style="western"><surname>White</surname><given-names>T. R.</given-names></name></person-group><year>2014</year><article-title>Diversity of Indo-West Pacific <italic><tp:taxon-name><tp:taxon-name-part taxon-name-part-type="genus" reg="Siphonaria">Siphonaria</tp:taxon-name-part></tp:taxon-name></italic> (<tp:taxon-name><tp:taxon-name-part taxon-name-part-type="phylum">Mollusca</tp:taxon-name-part></tp:taxon-name>: <tp:taxon-name><tp:taxon-name-part taxon-name-part-type="class">Gastropoda</tp:taxon-name-part></tp:taxon-name>: <tp:taxon-name><tp:taxon-name-part taxon-name-part-type="subclass">Euthyneura</tp:taxon-name-part></tp:taxon-name>)</article-title><source>Zootaxa</source><volume>3779</volume><issue>2</issue><fpage>246</fpage><lpage>276</lpage><uri xlink:type="simple">https://www.ncbi.nlm.nih.gov/pubmed/24871723</uri><pub-id pub-id-type="doi">10.11646/zootaxa.3779.2.7</pub-id></element-citation></ref><ref id="B12152051"><element-citation xmlns:xlink="http://www.w3.org/1999/xlink" publication-type="book" xlink:type="simple"><person-group person-group-type="author"><name name-style="western"><surname>Grabau</surname><given-names>Amadeus William</given-names></name><name name-style="western"><surname>King</surname><given-names>Sohtsu G</given-names></name></person-group><year>1928</year><source>Shells of Peitaiho</source><edition>2nd Edition</edition><publisher-name>Peking Society of Natural History</publisher-name><publisher-loc>Beijing</publisher-loc><size units="page">279</size></element-citation></ref><ref id="B12151947"><element-citation xmlns:xlink="http://www.w3.org/1999/xlink" publication-type="article" xlink:type="simple"><person-group person-group-type="author"><name name-style="western"><surname>Coan</surname><given-names>Eugene V</given-names></name><name name-style="western"><surname>Lutaenko</surname><given-names>Konstantin A</given-names></name><name name-style="western"><surname>Zhang</surname><given-names>Junlong</given-names></name><name name-style="western"><surname>Sun</surname><given-names>Qimeng</given-names></name></person-group><year>2015</year><article-title>The molluscan taxa of AW Grabau &amp; SG King (1928) and their types</article-title><source>Malacologia</source><volume>58</volume><fpage>179</fpage><lpage>224</lpage><pub-id pub-id-type="doi">10.4002/040.058.0206</pub-id></element-citation></ref><ref id="B12482763"><element-citation xmlns:xlink="http://www.w3.org/1999/xlink" publication-type="book" xlink:type="simple"><person-group person-group-type="author"><name name-style="western"><surname>Kira</surname><given-names>T</given-names></name></person-group><year>1962</year><source>Shells of the western Pacific in color</source><publisher-name>Hoikusha</publisher-name><publisher-loc>Japan</publisher-loc><size units="page">1-244</size></element-citation></ref><ref id="B12482712"><element-citation xmlns:xlink="http://www.w3.org/1999/xlink" publication-type="book" xlink:type="simple"><person-group person-group-type="author"><name name-style="western"><surname>Habe</surname><given-names>T</given-names></name></person-group><year>1971</year><source>Shells of Japan</source><publisher-name>Hoikusha</publisher-name><publisher-loc>Japan</publisher-loc><size units="page">139</size></element-citation></ref><ref id="B12152369"><element-citation xmlns:xlink="http://www.w3.org/1999/xlink" publication-type="book" xlink:type="simple"><person-group person-group-type="author"><name name-style="western"><surname>Yoo</surname><given-names>JS</given-names></name></person-group><year>1976</year><source>Korean Shells in Colour</source><publisher-name>Iljisa</publisher-name><publisher-loc>Seoul</publisher-loc><size units="page">196</size></element-citation></ref><ref id="B12151934"><element-citation xmlns:xlink="http://www.w3.org/1999/xlink" publication-type="chapter" xlink:type="simple"><person-group person-group-type="author"><name name-style="western"><surname>Christiaens</surname><given-names>J</given-names></name></person-group><year>1980</year><chapter-title>The limpets of Hong Kong with descriptions of seven new species and subspecies</chapter-title><person-group person-group-type="editor"><name name-style="western"><surname>Morton</surname><given-names>B</given-names></name></person-group><source>The Malacofauna of Hong Kong and Southern China</source><publisher-name>Hong Kong University Press</publisher-name><publisher-loc>Hong Kong</publisher-loc></element-citation></ref><ref id="B12482699"><element-citation xmlns:xlink="http://www.w3.org/1999/xlink" publication-type="chapter" xlink:type="simple"><person-group person-group-type="author"><name name-style="western"><surname>Christiaens</surname><given-names>J</given-names></name></person-group><year>1980</year><chapter-title>Supplementary notes on Hong Kong limpets</chapter-title><person-group person-group-type="editor"><name name-style="western"><surname>Morton</surname><given-names>B S</given-names></name><name name-style="western"><surname>Tseng</surname><given-names>C K</given-names></name></person-group><source>Proceedings from the First International Marine Biological Workshop: The Marine Flora and Fauna of Hong Kong and Southern China, Hong Kong</source><publisher-name>Hong Kong University Press</publisher-name><publisher-loc>Hong Kong</publisher-loc><size units="page">459-468</size></element-citation></ref><ref id="B12480777"><element-citation xmlns:xlink="http://www.w3.org/1999/xlink" publication-type="book" xlink:type="simple"><person-group person-group-type="author"><name name-style="western"><surname>Je</surname><given-names>Jong Geel</given-names></name></person-group><year>1989</year><source>Korean names of molluscs in Korea</source><volume>1</volume><publisher-name>The Korean Journal of Malacology</publisher-name><publisher-loc>Seoul</publisher-loc><size units="page">90</size></element-citation></ref><ref id="B12480876"><element-citation xmlns:xlink="http://www.w3.org/1999/xlink" publication-type="book" xlink:type="simple"><person-group person-group-type="author"><name name-style="western"><surname>Fukuda</surname><given-names>Hiroshi</given-names></name><name name-style="western"><surname>Mashino</surname><given-names>Kazuyuki</given-names></name><name name-style="western"><surname>Sugimura</surname><given-names>Tomoyuki</given-names></name></person-group><year>1992</year><source>A review of the molluscan fauna of Yamaguchi Prefecture, western Japan</source><publisher-name>Yamaguchi Museum</publisher-name><publisher-loc>Yamaguchi</publisher-loc></element-citation></ref><ref id="B12152139"><element-citation xmlns:xlink="http://www.w3.org/1999/xlink" publication-type="book" xlink:type="simple"><person-group person-group-type="author"><name name-style="western"><surname>Kwon</surname><given-names>O Kil</given-names></name><name name-style="western"><surname>Park</surname><given-names>G M</given-names></name><name name-style="western"><surname>Lee</surname><given-names>J S</given-names></name></person-group><year>1993</year><source>Coloured Shells of Korea</source><publisher-name>Academy Publishing Company</publisher-name><publisher-loc>Seoul</publisher-loc><size units="page">445</size></element-citation></ref><ref id="B12152231"><element-citation xmlns:xlink="http://www.w3.org/1999/xlink" publication-type="book" xlink:type="simple"><person-group person-group-type="author"><name name-style="western"><surname>Okutani</surname><given-names>T</given-names></name></person-group><year>2000</year><source>Marine mollusks in Japan</source><publisher-name>Tokai University Press</publisher-name><publisher-loc>Tokyo</publisher-loc><size units="page">1173</size></element-citation></ref><ref id="B12152147"><element-citation xmlns:xlink="http://www.w3.org/1999/xlink" publication-type="book" xlink:type="simple"><person-group person-group-type="author"><name name-style="western"><surname>Kwon</surname><given-names>Oh Kil</given-names></name></person-group><year>2001</year><source>Korean mollusks with color illustration</source><publisher-name>Shell House</publisher-name><publisher-loc>Busan</publisher-loc><size units="page">332</size></element-citation></ref><ref id="B12152072"><element-citation xmlns:xlink="http://www.w3.org/1999/xlink" publication-type="book" xlink:type="simple"><person-group person-group-type="author"><name name-style="western"><surname>Hamamura</surname><given-names>Y</given-names></name></person-group><year>2004</year><source>An Illustrated Guide to Marine Shells of Geinan Region.</source><publisher-name>Ranto Bunka Shinko Zaidan</publisher-name><publisher-loc>Hiroshima</publisher-loc><size units="page">220</size></element-citation></ref><ref id="B12152197"><element-citation xmlns:xlink="http://www.w3.org/1999/xlink" publication-type="book" xlink:type="simple"><person-group person-group-type="author"><name name-style="western"><surname>Min</surname><given-names>D K</given-names></name><name name-style="western"><surname>Lee</surname><given-names>J S</given-names></name><name name-style="western"><surname>Koh</surname><given-names>D B</given-names></name><name name-style="western"><surname>Je</surname><given-names>J G</given-names></name></person-group><year>2004</year><source>Mollusks in Korea (revised supplementary edition)</source><publisher-name>Min Molluscan Research Institute</publisher-name><publisher-loc>Seoul</publisher-loc><size units="page">566</size></element-citation></ref><ref id="B12480696"><element-citation xmlns:xlink="http://www.w3.org/1999/xlink" publication-type="article" xlink:type="simple"><person-group person-group-type="author"><name name-style="western"><surname>Noseworthy</surname><given-names>Ronald G</given-names></name><name name-style="western"><surname>Lim</surname><given-names>Na-Rae</given-names></name><name name-style="western"><surname>Choi</surname><given-names>Kwang-Sik</given-names></name></person-group><year>2007</year><article-title>A catalogue of the mollusks of Jeju Island, South Korea</article-title><source>Korean Journal of Malacology</source><volume>23</volume><issue>1</issue><fpage>65</fpage><lpage>104</lpage></element-citation></ref><ref id="B12152239"><element-citation xmlns:xlink="http://www.w3.org/1999/xlink" publication-type="book" xlink:type="simple"><person-group person-group-type="author"><name name-style="western"><surname>Okutani</surname><given-names>T</given-names></name></person-group><year>2017</year><source>Marine mollusks in Japan</source><edition>2nd Edition</edition><publisher-name>Tokai University Press</publisher-name><publisher-loc>Hiratsuka</publisher-loc><size units="page">1375</size></element-citation></ref><ref id="B12480653"><element-citation xmlns:xlink="http://www.w3.org/1999/xlink" publication-type="article" xlink:type="simple"><person-group person-group-type="author"><name name-style="western"><surname>Trew</surname><given-names>A</given-names></name></person-group><year>1983</year><article-title>Part 16, <tp:taxon-name><tp:taxon-name-part taxon-name-part-type="superfamily">Siphonariacea</tp:taxon-name-part></tp:taxon-name></article-title><source>National Museum of Wales, Wales. UK</source></element-citation></ref><ref id="B12151926"><element-citation xmlns:xlink="http://www.w3.org/1999/xlink" publication-type="book" xlink:type="simple"><person-group person-group-type="author"><name name-style="western"><surname>Choe</surname><given-names>Byung Lae</given-names></name></person-group><year>1992</year><source>Illustrated Encyclopedia of Fauna and Flora of Korea</source><volume>Vol. 33, Mollusca (Ⅱ)</volume><publisher-name>Ministry of Education</publisher-name><publisher-loc>Seoul</publisher-loc><size units="page">859</size></element-citation></ref><ref id="B12152256"><element-citation xmlns:xlink="http://www.w3.org/1999/xlink" publication-type="article" xlink:type="simple"><person-group person-group-type="author"><name name-style="western"><surname>Pilsbry</surname><given-names>Henry A</given-names></name></person-group><year>1894</year><article-title>Notices of new Japanese mollusks, II.</article-title><source>The Nautilus</source><volume>8</volume><issue>1</issue><fpage>9</fpage><lpage>10</lpage></element-citation></ref><ref id="B12152360"><element-citation xmlns:xlink="http://www.w3.org/1999/xlink" publication-type="article" xlink:type="simple"><person-group person-group-type="author"><name name-style="western"><surname>Yokogawa</surname><given-names>Koji</given-names></name><name name-style="western"><surname>Ishikawa</surname><given-names>Hiroshi</given-names></name><name name-style="western"><surname>Hamamura</surname><given-names>Yoichi</given-names></name></person-group><year>2010</year><article-title>Genetic divergence between two forms of the pulmonate limpet <italic><tp:taxon-name><tp:taxon-name-part taxon-name-part-type="genus" reg="Siphonaria">Siphonaria</tp:taxon-name-part><tp:taxon-name-part taxon-name-part-type="species" reg="japonica">japonica</tp:taxon-name-part></tp:taxon-name></italic> (<tp:taxon-name><tp:taxon-name-part taxon-name-part-type="class">Gastropoda</tp:taxon-name-part></tp:taxon-name>: <tp:taxon-name><tp:taxon-name-part taxon-name-part-type="family">Siphonariidae</tp:taxon-name-part></tp:taxon-name>)</article-title><source>Venus</source><volume>68</volume><issue>3</issue><fpage>139</fpage><lpage>149</lpage></element-citation></ref></ref-list></tp:taxon-treatment>
