# Supplementary material for: Taxonomic review of Korean Siphonaria species (Mollusca, Gastropoda, Siphonariidae)
Source: Biodivers Data J. 2025 Feb 18;13:e139388. doi: 10.3897/BDJ.13.e139388 (PMC11862827; doi:10.3897/BDJ.13.e139388)
Supplement: XML Treatment for Siphonaria javanica [file BDJ.13.e139388-treatment3.xml]

<!DOCTYPE tp:taxon-treatment
  PUBLIC "-//TaxonX//DTD Taxonomic Treatment Publishing DTD v0 20100105//EN" "tax-treatment-NSO.dtd">
<tp:taxon-treatment xmlns:tp="http://www.plazi.org/taxpub"><tp:treatment-meta><mixed-citation publication-type="journal"><person-group><name><surname>Kim</surname><given-names>Yukyung</given-names></name><name><surname>Park</surname><given-names>Jina</given-names></name><name><surname>Hwang</surname><given-names>Ui Wook</given-names></name><name><surname>Park</surname><given-names>Joong-Ki</given-names></name></person-group><article-title>Taxonomic review of Korean <italic><tp:taxon-name><tp:taxon-name-part taxon-name-part-type="genus" reg="Siphonaria">Siphonaria</tp:taxon-name-part></tp:taxon-name></italic> species (<tp:taxon-name><tp:taxon-name-part taxon-name-part-type="phylum">Mollusca</tp:taxon-name-part></tp:taxon-name>, <tp:taxon-name><tp:taxon-name-part taxon-name-part-type="class">Gastropoda</tp:taxon-name-part></tp:taxon-name>, <tp:taxon-name><tp:taxon-name-part taxon-name-part-type="family">Siphonariidae</tp:taxon-name-part></tp:taxon-name>)</article-title><source>Biodivers Data J</source><day>18</day><month>02</month><year>2025</year><volume>13</volume><pub-id pub-id-type="doi">10.3897/BDJ.13.e139388</pub-id></mixed-citation></tp:treatment-meta><tp:nomenclature><tp:taxon-name>
            <object-id xmlns:xlink="http://www.w3.org/1999/xlink" content-type="arpha" xlink:type="simple">E3469275-ED77-5298-8B46-35E721D8F2A5</object-id>
            <tp:taxon-name-part taxon-name-part-type="genus">Siphonaria</tp:taxon-name-part>
            <tp:taxon-name-part taxon-name-part-type="species">javanica</tp:taxon-name-part>
            <object-id xmlns:xlink="http://www.w3.org/1999/xlink" xlink:type="simple" object-id-type="GBIF">https://www.gbif.org/species/5859486</object-id>
            <object-id xmlns:xlink="http://www.w3.org/1999/xlink" xlink:type="simple" object-id-type="WoRMS">https://www.marinespecies.org/aphia.php?p=taxdetails&amp;id=740945</object-id>
          </tp:taxon-name><tp:taxon-authority>(Lamarck, 1819)</tp:taxon-authority><tp:nomenclature-citation-list><tp:nomenclature-citation><tp:taxon-name><tp:taxon-name-part taxon-name-part-type="genus" reg="Siphonaria">Siphonaria</tp:taxon-name-part> (<tp:taxon-name-part taxon-name-part-type="subgenus" reg="Siphonaria">Siphonaria</tp:taxon-name-part>) <tp:taxon-name-part taxon-name-part-type="species" reg="javanica">javanica</tp:taxon-name-part></tp:taxon-name><comment>: <xref ref-type="bibr" rid="B12152171">Lee and Min 2002</xref>: 146 [checklist]; <xref ref-type="bibr" rid="B12152197">Min et al. 2004</xref>: 334, fig. 1054.</comment></tp:nomenclature-citation><tp:nomenclature-citation><tp:taxon-name>
                <tp:taxon-name-part taxon-name-part-type="genus" reg="Siphonaria">Siphonaria</tp:taxon-name-part>
                <tp:taxon-name-part taxon-name-part-type="species" reg="javanica">javanica</tp:taxon-name-part>
              </tp:taxon-name><comment>: <xref ref-type="bibr" rid="B12480696">Noseworthy et al. 2007</xref>: 90 [checklist].</comment></tp:nomenclature-citation></tp:nomenclature-citation-list></tp:nomenclature><tp:treatment-sec sec-type="Distribution"><title>Distribution</title><p>Japan (Okinawa island), Malaysia, Palau, Indonesia and northeast Australia.</p><p><bold>Type locality</bold>: Indonesia; Java Island.</p></tp:treatment-sec><tp:treatment-sec sec-type="Taxon discussion"><title>Taxon discussion</title><p>This species was initially included by <xref ref-type="bibr" rid="B12152171">Lee and Min (2002)</xref> in their checklist. Later, <xref ref-type="bibr" rid="B12152197">Min et al. (2004)</xref> described the shell characters of this species as having a large shell size (SL 20 mm, SW 18 mm, SH 9 mm) and white primary ribs with 2–3 thin secondary ribs in the interspaces. However, the shell characters in their description do not align with the original description of <italic><tp:taxon-name><tp:taxon-name-part taxon-name-part-type="genus" reg="Siphonaria">S.</tp:taxon-name-part><tp:taxon-name-part taxon-name-part-type="species" reg="javanica">javanica</tp:taxon-name-part></tp:taxon-name></italic> provided by <xref ref-type="bibr" rid="B12490348">Lamarck (1819)</xref> or the subsequent studies by <xref ref-type="bibr" rid="B12152213">Morrison (1972)</xref> and <xref ref-type="bibr" rid="B12480768">Jenkins and Köhler (2024)</xref>. The original description of <italic><tp:taxon-name><tp:taxon-name-part taxon-name-part-type="genus" reg="Siphonaria">S.</tp:taxon-name-part><tp:taxon-name-part taxon-name-part-type="species" reg="javanica">javanica</tp:taxon-name-part></tp:taxon-name></italic> is brief, noting that the species possesses ‘white radiating ribs and crenated margin’ (translation from Latin). <xref ref-type="bibr" rid="B12152213">Morrison (1972)</xref> further noted that <italic><tp:taxon-name><tp:taxon-name-part taxon-name-part-type="genus" reg="Siphonaria">S.</tp:taxon-name-part><tp:taxon-name-part taxon-name-part-type="species" reg="javanica">javanica</tp:taxon-name-part></tp:taxon-name></italic> was readily distinguished from other congeneric species by its high conical shell with buttress-like strong white radial ribs. <xref ref-type="bibr" rid="B12480768">Jenkins and Köhler (2024)</xref> provided a further detailed description of <italic><tp:taxon-name><tp:taxon-name-part taxon-name-part-type="genus" reg="Siphonaria">S.</tp:taxon-name-part><tp:taxon-name-part taxon-name-part-type="species" reg="javanica">javanica</tp:taxon-name-part></tp:taxon-name></italic> by designating a lectotype and refined its taxonomy by clarifying its diagnostic characteristics. Their study also emphasised that <italic><tp:taxon-name><tp:taxon-name-part taxon-name-part-type="genus" reg="Siphonaria">S.</tp:taxon-name-part><tp:taxon-name-part taxon-name-part-type="species" reg="javanica">javanica</tp:taxon-name-part></tp:taxon-name></italic> possesses well-developed primary ribs that extend beyond the shell margin, resulting in a coarsely undulated shell margin. This contrasts with the shell image provided by <xref ref-type="bibr" rid="B12152197">Min et al. (2004)</xref>, which depicts the species with a smooth shell margin. Given the restricted distribution range of <italic><tp:taxon-name><tp:taxon-name-part taxon-name-part-type="genus" reg="Siphonaria">S.</tp:taxon-name-part><tp:taxon-name-part taxon-name-part-type="species" reg="javanica">javanica</tp:taxon-name-part></tp:taxon-name></italic> to Indonesia and Timor-Leste, as clarified by the recent revision in <xref ref-type="bibr" rid="B12480768">Jenkins and Köhler (2024)</xref>, <xref ref-type="bibr" rid="B12152213">Morrison (1972)</xref> and the discordance between the shell description of Korean “<italic><tp:taxon-name><tp:taxon-name-part taxon-name-part-type="genus" reg="Siphonaria">S.</tp:taxon-name-part><tp:taxon-name-part taxon-name-part-type="species" reg="javanica">javanica</tp:taxon-name-part></tp:taxon-name></italic>” samples and both the original and subsequent descriptions, it is likely that the previously reported Korean specimens of “<italic><tp:taxon-name><tp:taxon-name-part taxon-name-part-type="genus" reg="Siphonaria">S.</tp:taxon-name-part><tp:taxon-name-part taxon-name-part-type="species" reg="javanica">javanica</tp:taxon-name-part></tp:taxon-name></italic>” are likely misidentifications of <italic><tp:taxon-name><tp:taxon-name-part taxon-name-part-type="genus" reg="Siphonaria">S.</tp:taxon-name-part><tp:taxon-name-part taxon-name-part-type="species" reg="japonica">japonica</tp:taxon-name-part></tp:taxon-name></italic>. Further studies with broader taxon sampling are necessary to resolve this taxonomic issue.</p></tp:treatment-sec><ref-list><ref id="B12152171"><element-citation xmlns:xlink="http://www.w3.org/1999/xlink" publication-type="article" xlink:type="simple"><person-group person-group-type="author"><name name-style="western"><surname>Lee</surname><given-names>Jun Sang</given-names></name><name name-style="western"><surname>Min</surname><given-names>Duk Ki</given-names></name></person-group><year>2002</year><article-title>A catalogue of molluscan fauna in Korea</article-title><source>The Korean Journal of Malacology</source><volume>18</volume><issue>2</issue><fpage>93</fpage><lpage>217</lpage></element-citation></ref><ref id="B12152197"><element-citation xmlns:xlink="http://www.w3.org/1999/xlink" publication-type="book" xlink:type="simple"><person-group person-group-type="author"><name name-style="western"><surname>Min</surname><given-names>D K</given-names></name><name name-style="western"><surname>Lee</surname><given-names>J S</given-names></name><name name-style="western"><surname>Koh</surname><given-names>D B</given-names></name><name name-style="western"><surname>Je</surname><given-names>J G</given-names></name></person-group><year>2004</year><source>Mollusks in Korea (revised supplementary edition)</source><publisher-name>Min Molluscan Research Institute</publisher-name><publisher-loc>Seoul</publisher-loc><size units="page">566</size></element-citation></ref><ref id="B12480696"><element-citation xmlns:xlink="http://www.w3.org/1999/xlink" publication-type="article" xlink:type="simple"><person-group person-group-type="author"><name name-style="western"><surname>Noseworthy</surname><given-names>Ronald G</given-names></name><name name-style="western"><surname>Lim</surname><given-names>Na-Rae</given-names></name><name name-style="western"><surname>Choi</surname><given-names>Kwang-Sik</given-names></name></person-group><year>2007</year><article-title>A catalogue of the mollusks of Jeju Island, South Korea</article-title><source>Korean Journal of Malacology</source><volume>23</volume><issue>1</issue><fpage>65</fpage><lpage>104</lpage></element-citation></ref><ref id="B12490348"><element-citation xmlns:xlink="http://www.w3.org/1999/xlink" publication-type="book" xlink:type="simple"><person-group person-group-type="author"><name name-style="western"><surname>Lamarck</surname><given-names>Jean-Baptiste-Pierre-Antoine de Monet de</given-names></name></person-group><year>1819</year><source>Histoire naturelle des animaux sans vertèbres</source><volume>6</volume><publisher-name>Verdière</publisher-name><publisher-loc>Paris</publisher-loc><size units="page">343</size></element-citation></ref><ref id="B12152213"><element-citation xmlns:xlink="http://www.w3.org/1999/xlink" publication-type="article" xlink:type="simple"><person-group person-group-type="author"><name name-style="western"><surname>Morrison</surname><given-names>JPE</given-names></name></person-group><year>1972</year><article-title>Mediterranean <italic><tp:taxon-name><tp:taxon-name-part taxon-name-part-type="genus" reg="Siphonaria">Siphonaria</tp:taxon-name-part></tp:taxon-name></italic>: west and east—old and new</article-title><source>Argamon</source><volume>3</volume><fpage>51</fpage><lpage>62</lpage></element-citation></ref><ref id="B12480768"><element-citation xmlns:xlink="http://www.w3.org/1999/xlink" publication-type="article" xlink:type="simple"><person-group person-group-type="author"><name name-style="western"><surname>Jenkins</surname><given-names>Bruce</given-names></name><name name-style="western"><surname>Köhler</surname><given-names>Frank</given-names></name></person-group><year>2024</year><article-title>Hidden in plain sight: Systematic review of Indo-West Pacific <tp:taxon-name><tp:taxon-name-part taxon-name-part-type="family">Siphonariidae</tp:taxon-name-part></tp:taxon-name> uncovers extensive cryptic diversity based on comparative morphology and mitochondrial phylogenetics (<tp:taxon-name><tp:taxon-name-part taxon-name-part-type="phylum">Mollusca</tp:taxon-name-part></tp:taxon-name>, <tp:taxon-name><tp:taxon-name-part taxon-name-part-type="class">Gastropoda</tp:taxon-name-part></tp:taxon-name>)</article-title><source>Megataxa</source><volume>13</volume><issue>1</issue><fpage>1</fpage><lpage>217</lpage><pub-id pub-id-type="doi">10.11646/megataxa.13.1.1</pub-id></element-citation></ref></ref-list></tp:taxon-treatment>
