# Supplementary material for: Taxonomic review of Korean Siphonaria species (Mollusca, Gastropoda, Siphonariidae)
Source: Biodivers Data J. 2025 Feb 18;13:e139388. doi: 10.3897/BDJ.13.e139388 (PMC11862827; doi:10.3897/BDJ.13.e139388)
Supplement: XML Treatment for Siphonaria rucuana [file BDJ.13.e139388-treatment5.xml]

<!DOCTYPE tp:taxon-treatment
  PUBLIC "-//TaxonX//DTD Taxonomic Treatment Publishing DTD v0 20100105//EN" "tax-treatment-NSO.dtd">
<tp:taxon-treatment xmlns:tp="http://www.plazi.org/taxpub"><tp:treatment-meta><mixed-citation publication-type="journal"><person-group><name><surname>Kim</surname><given-names>Yukyung</given-names></name><name><surname>Park</surname><given-names>Jina</given-names></name><name><surname>Hwang</surname><given-names>Ui Wook</given-names></name><name><surname>Park</surname><given-names>Joong-Ki</given-names></name></person-group><article-title>Taxonomic review of Korean <italic><tp:taxon-name><tp:taxon-name-part taxon-name-part-type="genus" reg="Siphonaria">Siphonaria</tp:taxon-name-part></tp:taxon-name></italic> species (<tp:taxon-name><tp:taxon-name-part taxon-name-part-type="phylum">Mollusca</tp:taxon-name-part></tp:taxon-name>, <tp:taxon-name><tp:taxon-name-part taxon-name-part-type="class">Gastropoda</tp:taxon-name-part></tp:taxon-name>, <tp:taxon-name><tp:taxon-name-part taxon-name-part-type="family">Siphonariidae</tp:taxon-name-part></tp:taxon-name>)</article-title><source>Biodivers Data J</source><day>18</day><month>02</month><year>2025</year><volume>13</volume><pub-id pub-id-type="doi">10.3897/BDJ.13.e139388</pub-id></mixed-citation></tp:treatment-meta><tp:nomenclature><tp:taxon-name>
            <object-id xmlns:xlink="http://www.w3.org/1999/xlink" content-type="arpha" xlink:type="simple">8BE22268-594F-5877-8077-B1E578A98041</object-id>
            <tp:taxon-name-part taxon-name-part-type="genus">Siphonaria</tp:taxon-name-part>
            <tp:taxon-name-part taxon-name-part-type="species">rucuana</tp:taxon-name-part>
            <object-id xmlns:xlink="http://www.w3.org/1999/xlink" xlink:type="simple" object-id-type="GBIF">https://www.gbif.org/species/6126792</object-id>
            <object-id xmlns:xlink="http://www.w3.org/1999/xlink" xlink:type="simple" object-id-type="WoRMS">https://www.marinespecies.org/aphia.php?p=taxdetails&amp;id=599440</object-id>
          </tp:taxon-name><tp:taxon-authority>Pilsbry, 1904</tp:taxon-authority><tp:nomenclature-citation-list><tp:nomenclature-citation><tp:taxon-name>
                <tp:taxon-name-part taxon-name-part-type="genus" reg="Siphonaria">Siphonaria</tp:taxon-name-part>
                <tp:taxon-name-part taxon-name-part-type="species" reg="rucuana">rucuana</tp:taxon-name-part>
              </tp:taxon-name><comment>: <xref ref-type="bibr" rid="B12152139">Kwon et al. 1993</xref>: 335, fig. 61-5.</comment></tp:nomenclature-citation><tp:nomenclature-citation><tp:taxon-name><tp:taxon-name-part taxon-name-part-type="genus" reg="Siphonaria">Siphonaria</tp:taxon-name-part> (<tp:taxon-name-part taxon-name-part-type="subgenus" reg="Siphonaria">Siphonaria</tp:taxon-name-part>) <tp:taxon-name-part taxon-name-part-type="species" reg="rucuana">rucuana</tp:taxon-name-part></tp:taxon-name><comment>: <xref ref-type="bibr" rid="B12152147">Kwon 2001</xref>: 191, fig. 722; <xref ref-type="bibr" rid="B12152171">Lee and Min 2002</xref>: 146 [checklist]; <xref ref-type="bibr" rid="B12152197">Min et al. 2004</xref>: 335, fig. 1055; <xref ref-type="bibr" rid="B12480696">Noseworthy et al. 2007</xref>: 90 [checklist].</comment></tp:nomenclature-citation></tp:nomenclature-citation-list></tp:nomenclature><tp:treatment-sec sec-type="Distribution"><title>Distribution</title><p>Japan (Okinawa Island).</p><p><bold>Type locality</bold>: Japan; Ryukyu island (Okinawa Island).</p></tp:treatment-sec><tp:treatment-sec sec-type="Taxon discussion"><title>Taxon discussion</title><p><xref ref-type="bibr" rid="B12152139">Kwon et al. (1993)</xref> first reported this species in Korea, based on shell morphology, describing it as having a flatly convex shell with a brown apex curving posteriorly and brown intervals with secondary ribs. However, in contrast to this description, <xref ref-type="bibr" rid="B12152273">Pilsbry (1904)</xref> described <italic><tp:taxon-name><tp:taxon-name-part taxon-name-part-type="genus" reg="Siphonaria">S.</tp:taxon-name-part><tp:taxon-name-part taxon-name-part-type="species" reg="rucuana">rucuana</tp:taxon-name-part></tp:taxon-name></italic> as having a steeply conic shell with a glossy brown-coloured apex curving posteriorly and dusky-coloured intervals without secondary ribs. These characteristics are consistent with the recent revision of <xref ref-type="bibr" rid="B12480768">Jenkins and Köhler (2024)</xref>. <xref ref-type="bibr" rid="B12152360">Yokogawa et al. (2010)</xref> divided <italic><tp:taxon-name><tp:taxon-name-part taxon-name-part-type="genus" reg="Siphonaria">S.</tp:taxon-name-part><tp:taxon-name-part taxon-name-part-type="species" reg="japonica">japonica</tp:taxon-name-part></tp:taxon-name></italic> into two shell forms—“tall form” and “short form” — based on an integrative analysis of their morphology, habitat ecology and allelic frequencies. Compared to these two shell forms of <italic><tp:taxon-name><tp:taxon-name-part taxon-name-part-type="genus" reg="Siphonaria">S.</tp:taxon-name-part><tp:taxon-name-part taxon-name-part-type="species" reg="japonica">japonica</tp:taxon-name-part></tp:taxon-name></italic>, the specimens previously described as <italic><tp:taxon-name><tp:taxon-name-part taxon-name-part-type="genus" reg="Siphonaria">S.</tp:taxon-name-part><tp:taxon-name-part taxon-name-part-type="species" reg="rucuana">rucuana</tp:taxon-name-part></tp:taxon-name></italic> in Korean waters (<xref ref-type="bibr" rid="B12152139">Kwon et al. 1993</xref>, <xref ref-type="bibr" rid="B12152147">Kwon 2001</xref>, <xref ref-type="bibr" rid="B12152197">Min et al. 2004</xref>) do not accord with the <xref ref-type="bibr" rid="B12152273">Pilsbry (1904)</xref>'s original description and morphological characters described in the recent revisional study (<xref ref-type="bibr" rid="B12480768">Jenkins and Köhler 2024</xref>). A re-evaluation of prior records of <italic><tp:taxon-name><tp:taxon-name-part taxon-name-part-type="genus" reg="Siphonaria">S.</tp:taxon-name-part><tp:taxon-name-part taxon-name-part-type="species" reg="rucuana">rucuana</tp:taxon-name-part></tp:taxon-name></italic> in Korea suggests that the specimens described in <xref ref-type="bibr" rid="B12152139">Kwon et al. (1993)</xref> correspond to the “tall form” of <italic><tp:taxon-name><tp:taxon-name-part taxon-name-part-type="genus" reg="Siphonaria">S.</tp:taxon-name-part><tp:taxon-name-part taxon-name-part-type="species" reg="japonica">japonica</tp:taxon-name-part></tp:taxon-name></italic>, representing the original <italic><tp:taxon-name><tp:taxon-name-part taxon-name-part-type="genus" reg="Siphonaria">S.</tp:taxon-name-part><tp:taxon-name-part taxon-name-part-type="species" reg="japonica">japonica</tp:taxon-name-part></tp:taxon-name></italic>. On the other hand, the other two reports (<xref ref-type="bibr" rid="B12152147">Kwon 2001</xref>, <xref ref-type="bibr" rid="B12152197">Min et al. 2004</xref>) are assumed to correspond to the “short form” of <italic><tp:taxon-name><tp:taxon-name-part taxon-name-part-type="genus" reg="Siphonaria">S.</tp:taxon-name-part><tp:taxon-name-part taxon-name-part-type="species" reg="japonica">japonica</tp:taxon-name-part></tp:taxon-name></italic> discovered first by <xref ref-type="bibr" rid="B12152360">Yokogawa et al. (2010)</xref> in Japan. In addition to these morphological aspects, <italic><tp:taxon-name><tp:taxon-name-part taxon-name-part-type="genus" reg="Siphonaria">S.</tp:taxon-name-part><tp:taxon-name-part taxon-name-part-type="species" reg="rucuana">rucuana</tp:taxon-name-part></tp:taxon-name></italic> is known to have a limited geographic distribution, being reported exclusively from Okinawa Island, a subtropical region of Japan (<xref ref-type="bibr" rid="B12152273">Pilsbry 1904</xref>, <xref ref-type="bibr" rid="B12152247">Oyama et al. 1954</xref>, <xref ref-type="bibr" rid="B12152231">Okutani 2000</xref>, <xref ref-type="bibr" rid="B12152239">Okutani 2017</xref>). Given this restricted geographic distribution range and the morphological discrepancies observed in the Korean nominal records of “<italic><tp:taxon-name><tp:taxon-name-part taxon-name-part-type="genus" reg="Siphonaria">S.</tp:taxon-name-part><tp:taxon-name-part taxon-name-part-type="species" reg="rucuana">rucuana</tp:taxon-name-part></tp:taxon-name></italic>”, it is likely that these previous records in the Korean malacofauna result from misidentifications.</p></tp:treatment-sec><ref-list><ref id="B12152139"><element-citation xmlns:xlink="http://www.w3.org/1999/xlink" publication-type="book" xlink:type="simple"><person-group person-group-type="author"><name name-style="western"><surname>Kwon</surname><given-names>O Kil</given-names></name><name name-style="western"><surname>Park</surname><given-names>G M</given-names></name><name name-style="western"><surname>Lee</surname><given-names>J S</given-names></name></person-group><year>1993</year><source>Coloured Shells of Korea</source><publisher-name>Academy Publishing Company</publisher-name><publisher-loc>Seoul</publisher-loc><size units="page">445</size></element-citation></ref><ref id="B12152147"><element-citation xmlns:xlink="http://www.w3.org/1999/xlink" publication-type="book" xlink:type="simple"><person-group person-group-type="author"><name name-style="western"><surname>Kwon</surname><given-names>Oh Kil</given-names></name></person-group><year>2001</year><source>Korean mollusks with color illustration</source><publisher-name>Shell House</publisher-name><publisher-loc>Busan</publisher-loc><size units="page">332</size></element-citation></ref><ref id="B12152171"><element-citation xmlns:xlink="http://www.w3.org/1999/xlink" publication-type="article" xlink:type="simple"><person-group person-group-type="author"><name name-style="western"><surname>Lee</surname><given-names>Jun Sang</given-names></name><name name-style="western"><surname>Min</surname><given-names>Duk Ki</given-names></name></person-group><year>2002</year><article-title>A catalogue of molluscan fauna in Korea</article-title><source>The Korean Journal of Malacology</source><volume>18</volume><issue>2</issue><fpage>93</fpage><lpage>217</lpage></element-citation></ref><ref id="B12152197"><element-citation xmlns:xlink="http://www.w3.org/1999/xlink" publication-type="book" xlink:type="simple"><person-group person-group-type="author"><name name-style="western"><surname>Min</surname><given-names>D K</given-names></name><name name-style="western"><surname>Lee</surname><given-names>J S</given-names></name><name name-style="western"><surname>Koh</surname><given-names>D B</given-names></name><name name-style="western"><surname>Je</surname><given-names>J G</given-names></name></person-group><year>2004</year><source>Mollusks in Korea (revised supplementary edition)</source><publisher-name>Min Molluscan Research Institute</publisher-name><publisher-loc>Seoul</publisher-loc><size units="page">566</size></element-citation></ref><ref id="B12480696"><element-citation xmlns:xlink="http://www.w3.org/1999/xlink" publication-type="article" xlink:type="simple"><person-group person-group-type="author"><name name-style="western"><surname>Noseworthy</surname><given-names>Ronald G</given-names></name><name name-style="western"><surname>Lim</surname><given-names>Na-Rae</given-names></name><name name-style="western"><surname>Choi</surname><given-names>Kwang-Sik</given-names></name></person-group><year>2007</year><article-title>A catalogue of the mollusks of Jeju Island, South Korea</article-title><source>Korean Journal of Malacology</source><volume>23</volume><issue>1</issue><fpage>65</fpage><lpage>104</lpage></element-citation></ref><ref id="B12152273"><element-citation xmlns:xlink="http://www.w3.org/1999/xlink" publication-type="book" xlink:type="simple"><person-group person-group-type="author"><name name-style="western"><surname>Pilsbry</surname><given-names>Henry A</given-names></name></person-group><year>1904</year><source>New Japanese marine <tp:taxon-name><tp:taxon-name-part taxon-name-part-type="phylum">mollusca</tp:taxon-name-part></tp:taxon-name>: <tp:taxon-name><tp:taxon-name-part taxon-name-part-type="class">Gastropoda</tp:taxon-name-part></tp:taxon-name></source><volume>Vol. 56</volume><publisher-name>Proceedings of the Academy of Natural Sciences of Philadelphia</publisher-name><size units="page">895</size></element-citation></ref><ref id="B12480768"><element-citation xmlns:xlink="http://www.w3.org/1999/xlink" publication-type="article" xlink:type="simple"><person-group person-group-type="author"><name name-style="western"><surname>Jenkins</surname><given-names>Bruce</given-names></name><name name-style="western"><surname>Köhler</surname><given-names>Frank</given-names></name></person-group><year>2024</year><article-title>Hidden in plain sight: Systematic review of Indo-West Pacific <tp:taxon-name><tp:taxon-name-part taxon-name-part-type="family">Siphonariidae</tp:taxon-name-part></tp:taxon-name> uncovers extensive cryptic diversity based on comparative morphology and mitochondrial phylogenetics (<tp:taxon-name><tp:taxon-name-part taxon-name-part-type="phylum">Mollusca</tp:taxon-name-part></tp:taxon-name>, <tp:taxon-name><tp:taxon-name-part taxon-name-part-type="class">Gastropoda</tp:taxon-name-part></tp:taxon-name>)</article-title><source>Megataxa</source><volume>13</volume><issue>1</issue><fpage>1</fpage><lpage>217</lpage><pub-id pub-id-type="doi">10.11646/megataxa.13.1.1</pub-id></element-citation></ref><ref id="B12152360"><element-citation xmlns:xlink="http://www.w3.org/1999/xlink" publication-type="article" xlink:type="simple"><person-group person-group-type="author"><name name-style="western"><surname>Yokogawa</surname><given-names>Koji</given-names></name><name name-style="western"><surname>Ishikawa</surname><given-names>Hiroshi</given-names></name><name name-style="western"><surname>Hamamura</surname><given-names>Yoichi</given-names></name></person-group><year>2010</year><article-title>Genetic divergence between two forms of the pulmonate limpet <italic><tp:taxon-name><tp:taxon-name-part taxon-name-part-type="genus" reg="Siphonaria">Siphonaria</tp:taxon-name-part><tp:taxon-name-part taxon-name-part-type="species" reg="japonica">japonica</tp:taxon-name-part></tp:taxon-name></italic> (<tp:taxon-name><tp:taxon-name-part taxon-name-part-type="class">Gastropoda</tp:taxon-name-part></tp:taxon-name>: <tp:taxon-name><tp:taxon-name-part taxon-name-part-type="family">Siphonariidae</tp:taxon-name-part></tp:taxon-name>)</article-title><source>Venus</source><volume>68</volume><issue>3</issue><fpage>139</fpage><lpage>149</lpage></element-citation></ref><ref id="B12152247"><element-citation xmlns:xlink="http://www.w3.org/1999/xlink" publication-type="article" xlink:type="simple"><person-group person-group-type="author"><name name-style="western"><surname>Oyama</surname><given-names>Katura</given-names></name><name name-style="western"><surname>Yamamoto</surname><given-names>Torao</given-names></name><name name-style="western"><surname>Tokioka</surname><given-names>Takasi</given-names></name></person-group><year>1954</year><article-title>Invertebrate fauna of the intertidal zone of the Tokara Islands</article-title><source>Publications of the Seto Marine Biological Laboratory</source><volume>4</volume><issue>1</issue><fpage>1</fpage><lpage>15</lpage><pub-id pub-id-type="doi">10.5134/174506</pub-id></element-citation></ref><ref id="B12152231"><element-citation xmlns:xlink="http://www.w3.org/1999/xlink" publication-type="book" xlink:type="simple"><person-group person-group-type="author"><name name-style="western"><surname>Okutani</surname><given-names>T</given-names></name></person-group><year>2000</year><source>Marine mollusks in Japan</source><publisher-name>Tokai University Press</publisher-name><publisher-loc>Tokyo</publisher-loc><size units="page">1173</size></element-citation></ref><ref id="B12152239"><element-citation xmlns:xlink="http://www.w3.org/1999/xlink" publication-type="book" xlink:type="simple"><person-group person-group-type="author"><name name-style="western"><surname>Okutani</surname><given-names>T</given-names></name></person-group><year>2017</year><source>Marine mollusks in Japan</source><edition>2nd Edition</edition><publisher-name>Tokai University Press</publisher-name><publisher-loc>Hiratsuka</publisher-loc><size units="page">1375</size></element-citation></ref></ref-list></tp:taxon-treatment>
