# Supplementary material for: Taxonomic review of Korean Siphonaria species (Mollusca, Gastropoda, Siphonariidae)
Source: Biodivers Data J. 2025 Feb 18;13:e139388. doi: 10.3897/BDJ.13.e139388 (PMC11862827; doi:10.3897/BDJ.13.e139388)
Supplement: XML Treatment for Siphonaria sirius [file BDJ.13.e139388-treatment6.xml]

<!DOCTYPE tp:taxon-treatment
  PUBLIC "-//TaxonX//DTD Taxonomic Treatment Publishing DTD v0 20100105//EN" "tax-treatment-NSO.dtd">
<tp:taxon-treatment xmlns:tp="http://www.plazi.org/taxpub"><tp:treatment-meta><mixed-citation publication-type="journal"><person-group><name><surname>Kim</surname><given-names>Yukyung</given-names></name><name><surname>Park</surname><given-names>Jina</given-names></name><name><surname>Hwang</surname><given-names>Ui Wook</given-names></name><name><surname>Park</surname><given-names>Joong-Ki</given-names></name></person-group><article-title>Taxonomic review of Korean <italic><tp:taxon-name><tp:taxon-name-part taxon-name-part-type="genus" reg="Siphonaria">Siphonaria</tp:taxon-name-part></tp:taxon-name></italic> species (<tp:taxon-name><tp:taxon-name-part taxon-name-part-type="phylum">Mollusca</tp:taxon-name-part></tp:taxon-name>, <tp:taxon-name><tp:taxon-name-part taxon-name-part-type="class">Gastropoda</tp:taxon-name-part></tp:taxon-name>, <tp:taxon-name><tp:taxon-name-part taxon-name-part-type="family">Siphonariidae</tp:taxon-name-part></tp:taxon-name>)</article-title><source>Biodivers Data J</source><day>18</day><month>02</month><year>2025</year><volume>13</volume><pub-id pub-id-type="doi">10.3897/BDJ.13.e139388</pub-id></mixed-citation></tp:treatment-meta><tp:nomenclature><tp:taxon-name>
            <object-id xmlns:xlink="http://www.w3.org/1999/xlink" content-type="arpha" xlink:type="simple">4C5BDB3B-8EA1-5E6A-AB09-F6176B84E416</object-id>
            <tp:taxon-name-part taxon-name-part-type="genus">Siphonaria</tp:taxon-name-part>
            <tp:taxon-name-part taxon-name-part-type="species">sirius</tp:taxon-name-part>
            <object-id xmlns:xlink="http://www.w3.org/1999/xlink" xlink:type="simple" object-id-type="GBIF">https://www.gbif.org/species/6126791</object-id>
            <object-id xmlns:xlink="http://www.w3.org/1999/xlink" xlink:type="simple" object-id-type="WoRMS">https://www.marinespecies.org/aphia.php?p=taxdetails&amp;id=740940</object-id>
          </tp:taxon-name><tp:taxon-authority>Pilsbry, 1894</tp:taxon-authority><tp:nomenclature-citation-list><tp:nomenclature-citation><tp:taxon-name>
                <tp:taxon-name-part taxon-name-part-type="genus" reg="Siphonaria"/>
                <tp:taxon-name-part taxon-name-part-type="species" reg="sirius"/>
              </tp:taxon-name><comment><italic><tp:taxon-name><tp:taxon-name-part taxon-name-part-type="genus" reg="Siphonaria">Siphonaria</tp:taxon-name-part><tp:taxon-name-part taxon-name-part-type="species" reg="sirius">sirius</tp:taxon-name-part></tp:taxon-name> <xref ref-type="bibr" rid="B12152256">Pilsbry 1894</xref></italic>: 9, 10; <xref ref-type="bibr" rid="B12152530">Pilsbry 1895</xref>: 5, 6, pl. 6, figs. 23–28; <xref ref-type="bibr" rid="B12485405">Hirase 1941</xref>: 94, pl. 121, fig. 16; <xref ref-type="bibr" rid="B12480802">Hubendick 1945</xref>: 29 (cited from <xref ref-type="bibr" rid="B12480768">Jenkins and Köhler (2024)</xref>); <xref ref-type="bibr" rid="B12482792">Kuroda and Habe 1952</xref>: 86 (cited from <xref ref-type="bibr" rid="B12480768">Jenkins and Köhler (2024)</xref>); <xref ref-type="bibr" rid="B12482650">Azuma 1960</xref>: 62 (cited from <xref ref-type="bibr" rid="B12480768">Jenkins and Köhler (2024)</xref>); <xref ref-type="bibr" rid="B12482784">Kuroda 1960</xref>: 43 (cited from <xref ref-type="bibr" rid="B12480768">Jenkins and Köhler (2024)</xref>); <xref ref-type="bibr" rid="B12480928">Baker 1964</xref>: 159 (cited from <xref ref-type="bibr" rid="B12480768">Jenkins and Köhler (2024)</xref>); <xref ref-type="bibr" rid="B12480679">Shikama 1964</xref>: 6 (cited from <xref ref-type="bibr" rid="B12480768">Jenkins and Köhler (2024)</xref>); <xref ref-type="bibr" rid="B12482733">Habe and Igarashi 1967</xref>: 28 (cited from <xref ref-type="bibr" rid="B12480768">Jenkins and Köhler (2024)</xref>); <xref ref-type="bibr" rid="B12480785">Inaba 1983</xref>: 145 (cited from <xref ref-type="bibr" rid="B12480768">Jenkins and Köhler (2024)</xref>); <xref ref-type="bibr" rid="B12480653">Trew 1983</xref>: 7 (cited from <xref ref-type="bibr" rid="B12480768">Jenkins and Köhler (2024)</xref>); <xref ref-type="bibr" rid="B12480777">Je 1989</xref>: 29 [checklist]; <xref ref-type="bibr" rid="B12480714">Morton and Morton 1983</xref>: 298, pl. 1K (cited from <xref ref-type="bibr" rid="B12480768">Jenkins and Köhler (2024)</xref>); <xref ref-type="bibr" rid="B12480793">Hylleberg and Kilburn 2003</xref>, 2003: 133; <xref ref-type="bibr" rid="B12152351">White and Dayrat 2012</xref>: 68 [checklist]; <xref ref-type="bibr" rid="B12151983">Dayrat et al. 2014</xref>: 269, fig. 5H; <xref ref-type="bibr" rid="B12480768">Jenkins and Köhler 2024</xref>: 115–118, figs. 43E, F, O, P, 44D, E.</comment></tp:nomenclature-citation><tp:nomenclature-citation><tp:taxon-name><tp:taxon-name-part taxon-name-part-type="genus" reg="Siphonaria">Siphonaria</tp:taxon-name-part> (<tp:taxon-name-part taxon-name-part-type="subgenus" reg="Siphonaria">Siphonaria</tp:taxon-name-part>) <tp:taxon-name-part taxon-name-part-type="species" reg="sirius">sirius</tp:taxon-name-part></tp:taxon-name><comment>: <xref ref-type="bibr" rid="B12152093">Hubendick 1946</xref>: 50, 51, pl. 3, figs. 24–27.</comment></tp:nomenclature-citation><tp:nomenclature-citation><tp:taxon-name><tp:taxon-name-part taxon-name-part-type="genus" reg="Siphonaria">Siphonaria</tp:taxon-name-part> (<tp:taxon-name-part taxon-name-part-type="subgenus" reg="Mestosiphon">Mestosiphon</tp:taxon-name-part>) <tp:taxon-name-part taxon-name-part-type="species" reg="sirius">sirius</tp:taxon-name-part></tp:taxon-name><comment>: <xref ref-type="bibr" rid="B12482746">Habe and Kikuchi 1960</xref>: 60 (cited from <xref ref-type="bibr" rid="B12480768">Jenkins and Köhler (2024)</xref>); <xref ref-type="bibr" rid="B12482763">Kira 1962</xref>: 200, 201, text-fig, pl. 69, fig. 12a, b (cited from <xref ref-type="bibr" rid="B12480768">Jenkins and Köhler (2024)</xref>); <xref ref-type="bibr" rid="B12482712">Habe 1971</xref>: 15, pl. 4, fig. 12 (cited from <xref ref-type="bibr" rid="B12480768">Jenkins and Köhler (2024)</xref>).</comment></tp:nomenclature-citation><tp:nomenclature-citation><tp:taxon-name>
                <tp:taxon-name-part taxon-name-part-type="genus" reg="Anthosiphonaria">Anthosiphonaria</tp:taxon-name-part>
                <tp:taxon-name-part taxon-name-part-type="species" reg="sirius">sirius</tp:taxon-name-part>
              </tp:taxon-name><comment>: <xref ref-type="bibr" rid="B12152131">Kuroda et al. 1971</xref>: 483, 484, fig. 9; <xref ref-type="bibr" rid="B12480785">Inaba 1983</xref>: 145 (cited from) ; <xref ref-type="bibr" rid="B12480777">Je 1989</xref>: 29 [checklist]; <xref ref-type="bibr" rid="B12151926">Choe 1992</xref>: 748, 749, pl. 126, fig. 223; <xref ref-type="bibr" rid="B12480876">Fukuda et al. 1992</xref>: 76, pl. 23, fig. 361a, b (cited from <xref ref-type="bibr" rid="B12480768">Jenkins and Köhler (2024)</xref>).</comment></tp:nomenclature-citation><tp:nomenclature-citation><tp:taxon-name>
                <tp:taxon-name-part taxon-name-part-type="genus" reg="Siphonaria">Siphonaria</tp:taxon-name-part>
                <tp:taxon-name-part taxon-name-part-type="species" reg="laciniosa">laciniosa</tp:taxon-name-part>
                <tp:taxon-name-part taxon-name-part-type="infraspecific-rank">forma</tp:taxon-name-part>
                <tp:taxon-name-part taxon-name-part-type="form" reg="sirius">sirius</tp:taxon-name-part>
              </tp:taxon-name><comment>: <xref ref-type="bibr" rid="B12151934">Christiaens 1980a</xref>: 79.</comment></tp:nomenclature-citation><tp:nomenclature-citation><tp:taxon-name>
                <tp:taxon-name-part taxon-name-part-type="genus" reg="Siphonaria">Siphonaria</tp:taxon-name-part>
                <tp:taxon-name-part taxon-name-part-type="species" reg="laciniosa">laciniosa</tp:taxon-name-part>
              </tp:taxon-name><comment>: <xref ref-type="bibr" rid="B12482808">Springsteen and Leobrera 1986</xref>: 285, pl. 81, fig. 19 (non <italic><tp:taxon-name><tp:taxon-name-part taxon-name-part-type="genus" reg="Siphonaria">Siphonaria</tp:taxon-name-part><tp:taxon-name-part taxon-name-part-type="species" reg="laciniosa">laciniosa</tp:taxon-name-part></tp:taxon-name></italic> (Linneaus, 1758); cited from <xref ref-type="bibr" rid="B12480768">Jenkins and Köhler (2024)</xref>).</comment></tp:nomenclature-citation><tp:nomenclature-citation><tp:taxon-name>
                <tp:taxon-name-part taxon-name-part-type="genus" reg="Siphonaria">Siphonaria</tp:taxon-name-part>
                <tp:taxon-name-part taxon-name-part-type="species" reg="subatra">subatra</tp:taxon-name-part>
              </tp:taxon-name><comment>: <xref ref-type="bibr" rid="B12480777">Je 1989</xref>: 29 [checklist].</comment></tp:nomenclature-citation><tp:nomenclature-citation><tp:taxon-name>
                <tp:taxon-name-part taxon-name-part-type="genus" reg="Siphonacmea">Siphonacmea</tp:taxon-name-part>
                <tp:taxon-name-part taxon-name-part-type="species" reg="oblongata">oblongata</tp:taxon-name-part>
              </tp:taxon-name><comment>: <xref ref-type="bibr" rid="B12480777">Je 1989</xref>: 29 [checklist].</comment></tp:nomenclature-citation><tp:nomenclature-citation><tp:taxon-name><tp:taxon-name-part taxon-name-part-type="genus" reg="Siphonaria">Siphonaria</tp:taxon-name-part> (<tp:taxon-name-part taxon-name-part-type="subgenus" reg="Anthosiphonaria">Anthosiphonaria</tp:taxon-name-part>) <tp:taxon-name-part taxon-name-part-type="species" reg="sirius">sirius</tp:taxon-name-part></tp:taxon-name><comment>: <xref ref-type="bibr" rid="B12152139">Kwon et al. 1993</xref>: 334, fig. 61-2; <xref ref-type="bibr" rid="B12480818">Higo et al. 1999</xref>: 402, G4977 [checklist]; <xref ref-type="bibr" rid="B12152147">Kwon 2001</xref>: 191, fig. 725; <xref ref-type="bibr" rid="B12152197">Min et al. 2004</xref>: 336, fig. 1058; <xref ref-type="bibr" rid="B12152231">Okutani 2000</xref>: 815, pl. 405, fig. 5; <xref ref-type="bibr" rid="B12480696">Noseworthy et al. 2007</xref>: 90 [checklist]; <xref ref-type="bibr" rid="B12152239">Okutani 2017</xref>: 1101, pl. 403. fig. 5.</comment></tp:nomenclature-citation></tp:nomenclature-citation-list></tp:nomenclature><tp:treatment-sec sec-type="materials"><title>Materials</title><list list-type="alpha-lower" list-content="occurrences"><list-item><p><bold>Type status:</bold> <named-content xmlns:xlink="http://www.w3.org/1999/xlink" content-type="dwc:typeStatus" xlink:type="simple">Other material</named-content>. <bold>Occurrence:</bold> individualCount: <named-content xmlns:xlink="http://www.w3.org/1999/xlink" content-type="dwc:individualCount" xlink:type="simple">1</named-content>; occurrenceID: <named-content xmlns:xlink="http://www.w3.org/1999/xlink" content-type="dwc:occurrenceID" xlink:type="simple">D54B007E-530E-5A64-9E37-238C909DFC8B</named-content>; <bold>Taxon:</bold> scientificName: <named-content xmlns:xlink="http://www.w3.org/1999/xlink" content-type="dwc:scientificName" xlink:type="simple"><italic><tp:taxon-name><tp:taxon-name-part taxon-name-part-type="genus" reg="Siphonaria">Siphonaria</tp:taxon-name-part><tp:taxon-name-part taxon-name-part-type="species" reg="sirius">sirius</tp:taxon-name-part></tp:taxon-name></italic></named-content>; kingdom: <named-content xmlns:xlink="http://www.w3.org/1999/xlink" content-type="dwc:kingdom" xlink:type="simple"><tp:taxon-name><tp:taxon-name-part taxon-name-part-type="kingdom">Animalia</tp:taxon-name-part></tp:taxon-name></named-content>; phylum: <named-content xmlns:xlink="http://www.w3.org/1999/xlink" content-type="dwc:phylum" xlink:type="simple"><tp:taxon-name><tp:taxon-name-part taxon-name-part-type="phylum">Mollusca</tp:taxon-name-part></tp:taxon-name></named-content>; class: <named-content xmlns:xlink="http://www.w3.org/1999/xlink" content-type="dwc:class" xlink:type="simple"><tp:taxon-name><tp:taxon-name-part taxon-name-part-type="class">Gastropoda</tp:taxon-name-part></tp:taxon-name></named-content>; order: <named-content xmlns:xlink="http://www.w3.org/1999/xlink" content-type="dwc:order" xlink:type="simple"><tp:taxon-name><tp:taxon-name-part taxon-name-part-type="order">Siphonariida</tp:taxon-name-part></tp:taxon-name></named-content>; family: <named-content xmlns:xlink="http://www.w3.org/1999/xlink" content-type="dwc:family" xlink:type="simple"><tp:taxon-name><tp:taxon-name-part taxon-name-part-type="family">Siphonariidae</tp:taxon-name-part></tp:taxon-name></named-content>; genus: <named-content xmlns:xlink="http://www.w3.org/1999/xlink" content-type="dwc:genus" xlink:type="simple"><tp:taxon-name><tp:taxon-name-part taxon-name-part-type="genus">Siphonaria</tp:taxon-name-part></tp:taxon-name></named-content>; specificEpithet: <named-content xmlns:xlink="http://www.w3.org/1999/xlink" content-type="dwc:specificEpithet" xlink:type="simple"><italic><tp:taxon-name><tp:taxon-name-part taxon-name-part-type="genus" reg="Siphonaria"/><tp:taxon-name-part taxon-name-part-type="species" reg="sirius">sirius</tp:taxon-name-part></tp:taxon-name></italic></named-content>; scientificNameAuthorship: <named-content xmlns:xlink="http://www.w3.org/1999/xlink" content-type="dwc:scientificNameAuthorship" xlink:type="simple">Pilsbry, 1894</named-content>; <bold>Location:</bold> country: <named-content xmlns:xlink="http://www.w3.org/1999/xlink" content-type="dwc:country" xlink:type="simple">Korea</named-content>; locality: <named-content xmlns:xlink="http://www.w3.org/1999/xlink" content-type="dwc:locality" xlink:type="simple">Dokdo-ri, Ulleung-eup, Ulleung-gun, Gyeongsangbuk-do</named-content>; verbatimCoordinates: <named-content xmlns:xlink="http://www.w3.org/1999/xlink" content-type="dwc:verbatimCoordinates" xlink:type="simple">37°14'20.12"N 131°52'05.74"E</named-content>; <bold>Event:</bold> eventDate: <named-content xmlns:xlink="http://www.w3.org/1999/xlink" content-type="dwc:eventDate" xlink:type="simple">2016-06-22</named-content></p></list-item><list-item><p><bold>Type status:</bold> <named-content xmlns:xlink="http://www.w3.org/1999/xlink" content-type="dwc:typeStatus" xlink:type="simple">Other material</named-content>. <bold>Occurrence:</bold> individualCount: <named-content xmlns:xlink="http://www.w3.org/1999/xlink" content-type="dwc:individualCount" xlink:type="simple">1</named-content>; occurrenceID: <named-content xmlns:xlink="http://www.w3.org/1999/xlink" content-type="dwc:occurrenceID" xlink:type="simple">C0A81431-17F4-52C1-891F-62FF72C4302D</named-content>; <bold>Taxon:</bold> scientificName: <named-content xmlns:xlink="http://www.w3.org/1999/xlink" content-type="dwc:scientificName" xlink:type="simple"><italic><tp:taxon-name><tp:taxon-name-part taxon-name-part-type="genus" reg="Siphonaria">Siphonaria</tp:taxon-name-part><tp:taxon-name-part taxon-name-part-type="species" reg="sirius">sirius</tp:taxon-name-part></tp:taxon-name></italic></named-content>; kingdom: <named-content xmlns:xlink="http://www.w3.org/1999/xlink" content-type="dwc:kingdom" xlink:type="simple"><tp:taxon-name><tp:taxon-name-part taxon-name-part-type="kingdom">Animalia</tp:taxon-name-part></tp:taxon-name></named-content>; phylum: <named-content xmlns:xlink="http://www.w3.org/1999/xlink" content-type="dwc:phylum" xlink:type="simple"><tp:taxon-name><tp:taxon-name-part taxon-name-part-type="phylum">Mollusca</tp:taxon-name-part></tp:taxon-name></named-content>; class: <named-content xmlns:xlink="http://www.w3.org/1999/xlink" content-type="dwc:class" xlink:type="simple"><tp:taxon-name><tp:taxon-name-part taxon-name-part-type="class">Gastropoda</tp:taxon-name-part></tp:taxon-name></named-content>; order: <named-content xmlns:xlink="http://www.w3.org/1999/xlink" content-type="dwc:order" xlink:type="simple"><tp:taxon-name><tp:taxon-name-part taxon-name-part-type="order">Siphonariida</tp:taxon-name-part></tp:taxon-name></named-content>; family: <named-content xmlns:xlink="http://www.w3.org/1999/xlink" content-type="dwc:family" xlink:type="simple"><tp:taxon-name><tp:taxon-name-part taxon-name-part-type="family">Siphonariidae</tp:taxon-name-part></tp:taxon-name></named-content>; genus: <named-content xmlns:xlink="http://www.w3.org/1999/xlink" content-type="dwc:genus" xlink:type="simple"><tp:taxon-name><tp:taxon-name-part taxon-name-part-type="genus">Siphonaria</tp:taxon-name-part></tp:taxon-name></named-content>; specificEpithet: <named-content xmlns:xlink="http://www.w3.org/1999/xlink" content-type="dwc:specificEpithet" xlink:type="simple"><italic><tp:taxon-name><tp:taxon-name-part taxon-name-part-type="genus" reg="Siphonaria"/><tp:taxon-name-part taxon-name-part-type="species" reg="sirius">sirius</tp:taxon-name-part></tp:taxon-name></italic></named-content>; scientificNameAuthorship: <named-content xmlns:xlink="http://www.w3.org/1999/xlink" content-type="dwc:scientificNameAuthorship" xlink:type="simple">Pilsbry, 1894</named-content>; <bold>Location:</bold> country: <named-content xmlns:xlink="http://www.w3.org/1999/xlink" content-type="dwc:country" xlink:type="simple">Korea</named-content>; locality: <named-content xmlns:xlink="http://www.w3.org/1999/xlink" content-type="dwc:locality" xlink:type="simple">Sagye-ro, Andeok-myeon,Seogwipo-si, Jeju-do</named-content>; verbatimCoordinates: <named-content xmlns:xlink="http://www.w3.org/1999/xlink" content-type="dwc:verbatimCoordinates" xlink:type="simple">33°13'58.7"N 126°22'23.8"E</named-content>; verbatimCoordinateSystem: <named-content xmlns:xlink="http://www.w3.org/1999/xlink" content-type="dwc:verbatimCoordinateSystem" xlink:type="simple">33°13'13.2"N 126°17'42.0"E</named-content>; <bold>Event:</bold> eventDate: <named-content xmlns:xlink="http://www.w3.org/1999/xlink" content-type="dwc:eventDate" xlink:type="simple">2022-04-21</named-content></p></list-item><list-item><p><bold>Type status:</bold> <named-content xmlns:xlink="http://www.w3.org/1999/xlink" content-type="dwc:typeStatus" xlink:type="simple">Other material</named-content>. <bold>Occurrence:</bold> individualCount: <named-content xmlns:xlink="http://www.w3.org/1999/xlink" content-type="dwc:individualCount" xlink:type="simple">2</named-content>; occurrenceID: <named-content xmlns:xlink="http://www.w3.org/1999/xlink" content-type="dwc:occurrenceID" xlink:type="simple">BEE8EC41-E8D8-5759-BB91-328F2C2C0A3E</named-content>; <bold>Taxon:</bold> scientificName: <named-content xmlns:xlink="http://www.w3.org/1999/xlink" content-type="dwc:scientificName" xlink:type="simple"><italic><tp:taxon-name><tp:taxon-name-part taxon-name-part-type="genus" reg="Siphonaria">Siphonaria</tp:taxon-name-part><tp:taxon-name-part taxon-name-part-type="species" reg="sirius">sirius</tp:taxon-name-part></tp:taxon-name></italic></named-content>; kingdom: <named-content xmlns:xlink="http://www.w3.org/1999/xlink" content-type="dwc:kingdom" xlink:type="simple"><tp:taxon-name><tp:taxon-name-part taxon-name-part-type="kingdom">Animalia</tp:taxon-name-part></tp:taxon-name></named-content>; phylum: <named-content xmlns:xlink="http://www.w3.org/1999/xlink" content-type="dwc:phylum" xlink:type="simple"><tp:taxon-name><tp:taxon-name-part taxon-name-part-type="phylum">Mollusca</tp:taxon-name-part></tp:taxon-name></named-content>; class: <named-content xmlns:xlink="http://www.w3.org/1999/xlink" content-type="dwc:class" xlink:type="simple"><tp:taxon-name><tp:taxon-name-part taxon-name-part-type="class">Gastropoda</tp:taxon-name-part></tp:taxon-name></named-content>; order: <named-content xmlns:xlink="http://www.w3.org/1999/xlink" content-type="dwc:order" xlink:type="simple"><tp:taxon-name><tp:taxon-name-part taxon-name-part-type="order">Siphonariida</tp:taxon-name-part></tp:taxon-name></named-content>; family: <named-content xmlns:xlink="http://www.w3.org/1999/xlink" content-type="dwc:family" xlink:type="simple"><tp:taxon-name><tp:taxon-name-part taxon-name-part-type="family">Siphonariidae</tp:taxon-name-part></tp:taxon-name></named-content>; genus: <named-content xmlns:xlink="http://www.w3.org/1999/xlink" content-type="dwc:genus" xlink:type="simple"><tp:taxon-name><tp:taxon-name-part taxon-name-part-type="genus">Siphonaria</tp:taxon-name-part></tp:taxon-name></named-content>; specificEpithet: <named-content xmlns:xlink="http://www.w3.org/1999/xlink" content-type="dwc:specificEpithet" xlink:type="simple"><italic><tp:taxon-name><tp:taxon-name-part taxon-name-part-type="genus" reg="Siphonaria"/><tp:taxon-name-part taxon-name-part-type="species" reg="sirius">sirius</tp:taxon-name-part></tp:taxon-name></italic></named-content>; scientificNameAuthorship: <named-content xmlns:xlink="http://www.w3.org/1999/xlink" content-type="dwc:scientificNameAuthorship" xlink:type="simple">Pilsbry, 1894</named-content>; <bold>Location:</bold> country: <named-content xmlns:xlink="http://www.w3.org/1999/xlink" content-type="dwc:country" xlink:type="simple">Korea</named-content>; locality: <named-content xmlns:xlink="http://www.w3.org/1999/xlink" content-type="dwc:locality" xlink:type="simple">Irun-myeon,, Geoje-si, Gyeongsangnam-do</named-content>; verbatimCoordinates: <named-content xmlns:xlink="http://www.w3.org/1999/xlink" content-type="dwc:verbatimCoordinates" xlink:type="simple">34°58'34.9"N 128°41'18.18"E</named-content>; <bold>Event:</bold> eventDate: <named-content xmlns:xlink="http://www.w3.org/1999/xlink" content-type="dwc:eventDate" xlink:type="simple">2023-04-19</named-content></p></list-item><list-item><p><bold>Type status:</bold> <named-content xmlns:xlink="http://www.w3.org/1999/xlink" content-type="dwc:typeStatus" xlink:type="simple">Other material</named-content>. <bold>Occurrence:</bold> individualCount: <named-content xmlns:xlink="http://www.w3.org/1999/xlink" content-type="dwc:individualCount" xlink:type="simple">3</named-content>; occurrenceID: <named-content xmlns:xlink="http://www.w3.org/1999/xlink" content-type="dwc:occurrenceID" xlink:type="simple">2213E690-E902-5F33-99A8-212A4C10304D</named-content>; <bold>Taxon:</bold> scientificName: <named-content xmlns:xlink="http://www.w3.org/1999/xlink" content-type="dwc:scientificName" xlink:type="simple"><italic><tp:taxon-name><tp:taxon-name-part taxon-name-part-type="genus" reg="Siphonaria">Siphonaria</tp:taxon-name-part><tp:taxon-name-part taxon-name-part-type="species" reg="sirius">sirius</tp:taxon-name-part></tp:taxon-name></italic></named-content>; kingdom: <named-content xmlns:xlink="http://www.w3.org/1999/xlink" content-type="dwc:kingdom" xlink:type="simple"><tp:taxon-name><tp:taxon-name-part taxon-name-part-type="kingdom">Animalia</tp:taxon-name-part></tp:taxon-name></named-content>; phylum: <named-content xmlns:xlink="http://www.w3.org/1999/xlink" content-type="dwc:phylum" xlink:type="simple"><tp:taxon-name><tp:taxon-name-part taxon-name-part-type="phylum">Mollusca</tp:taxon-name-part></tp:taxon-name></named-content>; class: <named-content xmlns:xlink="http://www.w3.org/1999/xlink" content-type="dwc:class" xlink:type="simple"><tp:taxon-name><tp:taxon-name-part taxon-name-part-type="class">Gastropoda</tp:taxon-name-part></tp:taxon-name></named-content>; order: <named-content xmlns:xlink="http://www.w3.org/1999/xlink" content-type="dwc:order" xlink:type="simple"><tp:taxon-name><tp:taxon-name-part taxon-name-part-type="order">Siphonariida</tp:taxon-name-part></tp:taxon-name></named-content>; family: <named-content xmlns:xlink="http://www.w3.org/1999/xlink" content-type="dwc:family" xlink:type="simple"><tp:taxon-name><tp:taxon-name-part taxon-name-part-type="family">Siphonariidae</tp:taxon-name-part></tp:taxon-name></named-content>; genus: <named-content xmlns:xlink="http://www.w3.org/1999/xlink" content-type="dwc:genus" xlink:type="simple"><tp:taxon-name><tp:taxon-name-part taxon-name-part-type="genus">Siphonaria</tp:taxon-name-part></tp:taxon-name></named-content>; specificEpithet: <named-content xmlns:xlink="http://www.w3.org/1999/xlink" content-type="dwc:specificEpithet" xlink:type="simple"><italic><tp:taxon-name><tp:taxon-name-part taxon-name-part-type="genus" reg="Siphonaria"/><tp:taxon-name-part taxon-name-part-type="species" reg="sirius">sirius</tp:taxon-name-part></tp:taxon-name></italic></named-content>; scientificNameAuthorship: <named-content xmlns:xlink="http://www.w3.org/1999/xlink" content-type="dwc:scientificNameAuthorship" xlink:type="simple">Pilsbry, 1894</named-content>; <bold>Location:</bold> country: <named-content xmlns:xlink="http://www.w3.org/1999/xlink" content-type="dwc:country" xlink:type="simple">Korea</named-content>; locality: <named-content xmlns:xlink="http://www.w3.org/1999/xlink" content-type="dwc:locality" xlink:type="simple">Namyang-ri, Seo-myeon, Ulleung-gun, Gyeongsangbuk-do</named-content>; verbatimCoordinates: <named-content xmlns:xlink="http://www.w3.org/1999/xlink" content-type="dwc:verbatimCoordinates" xlink:type="simple">37°27'35.6"N 130°51'27.0"E</named-content>; <bold>Event:</bold> eventDate: <named-content xmlns:xlink="http://www.w3.org/1999/xlink" content-type="dwc:eventDate" xlink:type="simple">2023-05-23</named-content></p></list-item><list-item><p><bold>Type status:</bold> <named-content xmlns:xlink="http://www.w3.org/1999/xlink" content-type="dwc:typeStatus" xlink:type="simple">Other material</named-content>. <bold>Occurrence:</bold> individualCount: <named-content xmlns:xlink="http://www.w3.org/1999/xlink" content-type="dwc:individualCount" xlink:type="simple">2</named-content>; occurrenceID: <named-content xmlns:xlink="http://www.w3.org/1999/xlink" content-type="dwc:occurrenceID" xlink:type="simple">37D006D8-B765-5917-A845-CD6DD8473CD9</named-content>; <bold>Taxon:</bold> scientificName: <named-content xmlns:xlink="http://www.w3.org/1999/xlink" content-type="dwc:scientificName" xlink:type="simple"><italic><tp:taxon-name><tp:taxon-name-part taxon-name-part-type="genus" reg="Siphonaria">Siphonaria</tp:taxon-name-part><tp:taxon-name-part taxon-name-part-type="species" reg="sirius">sirius</tp:taxon-name-part></tp:taxon-name></italic></named-content>; kingdom: <named-content xmlns:xlink="http://www.w3.org/1999/xlink" content-type="dwc:kingdom" xlink:type="simple"><tp:taxon-name><tp:taxon-name-part taxon-name-part-type="kingdom">Animalia</tp:taxon-name-part></tp:taxon-name></named-content>; phylum: <named-content xmlns:xlink="http://www.w3.org/1999/xlink" content-type="dwc:phylum" xlink:type="simple"><tp:taxon-name><tp:taxon-name-part taxon-name-part-type="phylum">Mollusca</tp:taxon-name-part></tp:taxon-name></named-content>; class: <named-content xmlns:xlink="http://www.w3.org/1999/xlink" content-type="dwc:class" xlink:type="simple"><tp:taxon-name><tp:taxon-name-part taxon-name-part-type="class">Gastropoda</tp:taxon-name-part></tp:taxon-name></named-content>; order: <named-content xmlns:xlink="http://www.w3.org/1999/xlink" content-type="dwc:order" xlink:type="simple"><tp:taxon-name><tp:taxon-name-part taxon-name-part-type="order">Siphonariida</tp:taxon-name-part></tp:taxon-name></named-content>; family: <named-content xmlns:xlink="http://www.w3.org/1999/xlink" content-type="dwc:family" xlink:type="simple"><tp:taxon-name><tp:taxon-name-part taxon-name-part-type="family">Siphonariidae</tp:taxon-name-part></tp:taxon-name></named-content>; genus: <named-content xmlns:xlink="http://www.w3.org/1999/xlink" content-type="dwc:genus" xlink:type="simple"><tp:taxon-name><tp:taxon-name-part taxon-name-part-type="genus">Siphonaria</tp:taxon-name-part></tp:taxon-name></named-content>; specificEpithet: <named-content xmlns:xlink="http://www.w3.org/1999/xlink" content-type="dwc:specificEpithet" xlink:type="simple"><italic><tp:taxon-name><tp:taxon-name-part taxon-name-part-type="genus" reg="Siphonaria"/><tp:taxon-name-part taxon-name-part-type="species" reg="sirius">sirius</tp:taxon-name-part></tp:taxon-name></italic></named-content>; scientificNameAuthorship: <named-content xmlns:xlink="http://www.w3.org/1999/xlink" content-type="dwc:scientificNameAuthorship" xlink:type="simple">Pilsbry, 1894</named-content>; <bold>Location:</bold> country: <named-content xmlns:xlink="http://www.w3.org/1999/xlink" content-type="dwc:country" xlink:type="simple">Korea</named-content>; locality: <named-content xmlns:xlink="http://www.w3.org/1999/xlink" content-type="dwc:locality" xlink:type="simple">Mendehaean-gil, Tongyeong-si, Gyeongsangnam-do</named-content>; verbatimCoordinates: <named-content xmlns:xlink="http://www.w3.org/1999/xlink" content-type="dwc:verbatimCoordinates" xlink:type="simple">34°50'37.8"N 128°26'36.0"E</named-content>; <bold>Event:</bold> eventDate: <named-content xmlns:xlink="http://www.w3.org/1999/xlink" content-type="dwc:eventDate" xlink:type="simple">2023-06-21</named-content></p></list-item><list-item><p><bold>Type status:</bold> <named-content xmlns:xlink="http://www.w3.org/1999/xlink" content-type="dwc:typeStatus" xlink:type="simple">Other material</named-content>. <bold>Occurrence:</bold> individualCount: <named-content xmlns:xlink="http://www.w3.org/1999/xlink" content-type="dwc:individualCount" xlink:type="simple">1</named-content>; occurrenceID: <named-content xmlns:xlink="http://www.w3.org/1999/xlink" content-type="dwc:occurrenceID" xlink:type="simple">2A53BAB4-3A3B-59CA-8E8A-716A5BC80FD6</named-content>; <bold>Taxon:</bold> scientificName: <named-content xmlns:xlink="http://www.w3.org/1999/xlink" content-type="dwc:scientificName" xlink:type="simple"><italic><tp:taxon-name><tp:taxon-name-part taxon-name-part-type="genus" reg="Siphonaria">Siphonaria</tp:taxon-name-part><tp:taxon-name-part taxon-name-part-type="species" reg="sirius">sirius</tp:taxon-name-part></tp:taxon-name></italic></named-content>; kingdom: <named-content xmlns:xlink="http://www.w3.org/1999/xlink" content-type="dwc:kingdom" xlink:type="simple"><tp:taxon-name><tp:taxon-name-part taxon-name-part-type="kingdom">Animalia</tp:taxon-name-part></tp:taxon-name></named-content>; phylum: <named-content xmlns:xlink="http://www.w3.org/1999/xlink" content-type="dwc:phylum" xlink:type="simple"><tp:taxon-name><tp:taxon-name-part taxon-name-part-type="phylum">Mollusca</tp:taxon-name-part></tp:taxon-name></named-content>; class: <named-content xmlns:xlink="http://www.w3.org/1999/xlink" content-type="dwc:class" xlink:type="simple"><tp:taxon-name><tp:taxon-name-part taxon-name-part-type="class">Gastropoda</tp:taxon-name-part></tp:taxon-name></named-content>; order: <named-content xmlns:xlink="http://www.w3.org/1999/xlink" content-type="dwc:order" xlink:type="simple"><tp:taxon-name><tp:taxon-name-part taxon-name-part-type="order">Siphonariida</tp:taxon-name-part></tp:taxon-name></named-content>; family: <named-content xmlns:xlink="http://www.w3.org/1999/xlink" content-type="dwc:family" xlink:type="simple"><tp:taxon-name><tp:taxon-name-part taxon-name-part-type="family">Siphonariidae</tp:taxon-name-part></tp:taxon-name></named-content>; genus: <named-content xmlns:xlink="http://www.w3.org/1999/xlink" content-type="dwc:genus" xlink:type="simple"><tp:taxon-name><tp:taxon-name-part taxon-name-part-type="genus">Siphonaria</tp:taxon-name-part></tp:taxon-name></named-content>; specificEpithet: <named-content xmlns:xlink="http://www.w3.org/1999/xlink" content-type="dwc:specificEpithet" xlink:type="simple"><italic><tp:taxon-name><tp:taxon-name-part taxon-name-part-type="genus" reg="Siphonaria"/><tp:taxon-name-part taxon-name-part-type="species" reg="sirius">sirius</tp:taxon-name-part></tp:taxon-name></italic></named-content>; scientificNameAuthorship: <named-content xmlns:xlink="http://www.w3.org/1999/xlink" content-type="dwc:scientificNameAuthorship" xlink:type="simple">Pilsbry, 1894</named-content>; <bold>Location:</bold> country: <named-content xmlns:xlink="http://www.w3.org/1999/xlink" content-type="dwc:country" xlink:type="simple">Korea</named-content>; locality: <named-content xmlns:xlink="http://www.w3.org/1999/xlink" content-type="dwc:locality" xlink:type="simple">Guryongpo-eup, Nam-gu, Pohang-si, Gyeongsangbuk-do</named-content>; verbatimCoordinates: <named-content xmlns:xlink="http://www.w3.org/1999/xlink" content-type="dwc:verbatimCoordinates" xlink:type="simple">35°57'05.7"N 129°33'04.4"E</named-content>; <bold>Event:</bold> eventDate: <named-content xmlns:xlink="http://www.w3.org/1999/xlink" content-type="dwc:eventDate" xlink:type="simple">2023-07-23</named-content></p></list-item></list></tp:treatment-sec><tp:treatment-sec sec-type="Description"><title>Description</title><p>Measurements: SL 11.23–19.63 mm, SW 9.09–15.62 mm, SH 2.87–4.93 mm.</p><p>Shell (Fig. <xref ref-type="fig" rid="F12178348">2</xref><xref ref-type="fig" rid="F12178356">d</xref>) solid, oval, small to medium in size (in examined specimens, SL 11.23–19.63 mm), low in height (about 1/4 of its length). Exterior colour greyish-brown or blackish-brown. Shell surface with 5­–11 strong, white-coloured primary radial ribs. Interspaces between the primary radial ribs with 1­–8 thinner secondary ribs, coloured white, sometimes same as shell colour. Apex often eroded, located central of the shell. Shell margin prominently undulated by primary ribs. Anterior slope slightly convex, posterior slope nearly straight. Siphonal groove protruded with one radial rib on outer shell surface. Interior colour reddish-brown to black with white bands, sometimes white or pale-coloured at centre.</p><p>Radula (Fig. <xref ref-type="fig" rid="F12178374">3</xref><xref ref-type="fig" rid="F12178383">e</xref>, <xref ref-type="fig" rid="F12178384">f</xref>) dentition formulae 34:1:34 (in specimens measuring SL 14.69 mm, SW 11.80 mm, SH 3.89 mm). Each transverse row with narrow central rachidian tooth flanked by symmetrical half rows with lateral teeth, decreasing in size outwards. Rachidian tooth (Fig. <xref ref-type="fig" rid="F12178374">3</xref><xref ref-type="fig" rid="F12178383">e</xref>) short, approximately one-third length of lateral tooth, bud-shaped, middle widest, tapering gently towards the top with sharply-pointed cusp. Innermost lateral teeth (first 15 lateral teeth), each tooth consisting of mesocone and ectocone; mesocone bicuspid, with U-shaped cleft; ectocone shorter, sharp (Fig. <xref ref-type="fig" rid="F12178374">3</xref><xref ref-type="fig" rid="F12178383">e</xref>). Outermost lateral teeth (remaining 19 lateral teeth) with short and sharply-pointed endocone, ectocone and mesocone; mesocone subquadrate (Fig. <xref ref-type="fig" rid="F12178374">3</xref><xref ref-type="fig" rid="F12178384">f</xref>).</p></tp:treatment-sec><tp:treatment-sec sec-type="Distribution"><title>Distribution</title><p>Korea, China, Japan, Philippines, Singapore, Indonesia (Sumatra Island) and Vietnam.</p><p><bold>Type locality</bold>: Japan; Sagami, Kashiurazaki, Boshiu (Boso Peninsula).</p><p><bold>Habitat</bold>: On rocky substrate in middle to low intertidal zones (Fig. <xref ref-type="fig" rid="F12178348">2</xref><xref ref-type="fig" rid="F12178356">d</xref>G).</p></tp:treatment-sec><tp:treatment-sec sec-type="Taxon discussion"><title>Taxon discussion</title><p>This species is clearly distinguished from other Korean sympatric species (<italic><tp:taxon-name><tp:taxon-name-part taxon-name-part-type="genus" reg="Siphonaria">S.</tp:taxon-name-part><tp:taxon-name-part taxon-name-part-type="species" reg="acmaeoides">acmaeoides</tp:taxon-name-part></tp:taxon-name></italic> and <italic><tp:taxon-name><tp:taxon-name-part taxon-name-part-type="genus" reg="Siphonaria">S.</tp:taxon-name-part><tp:taxon-name-part taxon-name-part-type="species" reg="japonica">japonica</tp:taxon-name-part></tp:taxon-name></italic>) by its flat shell, remarkably extended white radial ribs, siphonal groove with a single radial rib and pale-coloured inner centre (Fig. <xref ref-type="fig" rid="F12178348">2</xref><xref ref-type="fig" rid="F12178356">d</xref>). It closely resembles <italic><tp:taxon-name><tp:taxon-name-part taxon-name-part-type="genus" reg="Siphonaria">S.</tp:taxon-name-part><tp:taxon-name-part taxon-name-part-type="species" reg="atra">atra</tp:taxon-name-part></tp:taxon-name></italic> Quoy and Gaimard, 1833, by having a flat shell and strongly stretched radial ribs. <xref ref-type="bibr" rid="B12151934">Christiaens (1980a)</xref> noted that <italic><tp:taxon-name><tp:taxon-name-part taxon-name-part-type="genus" reg="Siphonaria">S.</tp:taxon-name-part><tp:taxon-name-part taxon-name-part-type="species" reg="sirius">sirius</tp:taxon-name-part></tp:taxon-name></italic> represents one of the three forms of <italic><tp:taxon-name><tp:taxon-name-part taxon-name-part-type="genus" reg="Siphonaria">S.</tp:taxon-name-part><tp:taxon-name-part taxon-name-part-type="species" reg="laciniosa">laciniosa</tp:taxon-name-part></tp:taxon-name></italic> (Linnaeus, 1758); (<tp:taxon-name><tp:taxon-name-part taxon-name-part-type="genus" reg="Siphonaria">S.</tp:taxon-name-part><tp:taxon-name-part taxon-name-part-type="species" reg="laciniosa">laciniosa</tp:taxon-name-part><tp:taxon-name-part taxon-name-part-type="infraspecific-rank">forma</tp:taxon-name-part><tp:taxon-name-part taxon-name-part-type="form" reg="sirius">sirius</tp:taxon-name-part></tp:taxon-name>, <tp:taxon-name><tp:taxon-name-part taxon-name-part-type="genus" reg="Siphonaria">S.</tp:taxon-name-part><tp:taxon-name-part taxon-name-part-type="species" reg="laciniosa">laciniosa</tp:taxon-name-part><tp:taxon-name-part taxon-name-part-type="infraspecific-rank">forma</tp:taxon-name-part><tp:taxon-name-part taxon-name-part-type="form" reg="atra">atra</tp:taxon-name-part></tp:taxon-name> (representing <italic><tp:taxon-name><tp:taxon-name-part taxon-name-part-type="genus" reg="Siphonaria">S.</tp:taxon-name-part><tp:taxon-name-part taxon-name-part-type="species" reg="atra">atra</tp:taxon-name-part></tp:taxon-name></italic> Quoy and Gaimard, 1833) and <tp:taxon-name><tp:taxon-name-part taxon-name-part-type="genus" reg="Siphonaria">S.</tp:taxon-name-part><tp:taxon-name-part taxon-name-part-type="species" reg="laciniosa">laciniosa</tp:taxon-name-part><tp:taxon-name-part taxon-name-part-type="infraspecific-rank">forma</tp:taxon-name-part><tp:taxon-name-part taxon-name-part-type="form" reg="subatra">subatra</tp:taxon-name-part></tp:taxon-name> (representing <italic><tp:taxon-name><tp:taxon-name-part taxon-name-part-type="genus" reg="Siphonaria">S.</tp:taxon-name-part><tp:taxon-name-part taxon-name-part-type="species" reg="subatra">subatra</tp:taxon-name-part></tp:taxon-name></italic> Pilsbry, 1904). He reported no differences in niche selection between <italic><tp:taxon-name><tp:taxon-name-part taxon-name-part-type="genus" reg="Siphonaria">S.</tp:taxon-name-part><tp:taxon-name-part taxon-name-part-type="species" reg="atra">atra</tp:taxon-name-part></tp:taxon-name></italic> and <italic><tp:taxon-name><tp:taxon-name-part taxon-name-part-type="genus" reg="Siphonaria">S.</tp:taxon-name-part><tp:taxon-name-part taxon-name-part-type="species" reg="sirius">sirius</tp:taxon-name-part></tp:taxon-name></italic>, both of which inhabit highly exposed rocky substrates in the low tidal zone at Ping Chau, Hong Kong. However, the two species differ in colouration and the number of ribs in the siphonal groove. While <italic><tp:taxon-name><tp:taxon-name-part taxon-name-part-type="genus" reg="Siphonaria">S.</tp:taxon-name-part><tp:taxon-name-part taxon-name-part-type="species" reg="atra">atra</tp:taxon-name-part></tp:taxon-name></italic> has a dusky brown shell with radial ribs of the same colour (sometimes paler than the interspaces) and a siphonal groove with two radial ribs, <italic><tp:taxon-name><tp:taxon-name-part taxon-name-part-type="genus" reg="Siphonaria">S.</tp:taxon-name-part><tp:taxon-name-part taxon-name-part-type="species" reg="sirius">sirius</tp:taxon-name-part></tp:taxon-name></italic> is characterised by a black or dark brown-coloured shell with solid white radial ribs and a siphonal groove with only one radial rib. In the radula formula, as mentioned in the cases of <italic><tp:taxon-name><tp:taxon-name-part taxon-name-part-type="genus" reg="Siphonaria">S.</tp:taxon-name-part><tp:taxon-name-part taxon-name-part-type="species" reg="acmaeoides">acmaeoides</tp:taxon-name-part></tp:taxon-name></italic> and <italic><tp:taxon-name><tp:taxon-name-part taxon-name-part-type="genus" reg="Siphonaria">S.</tp:taxon-name-part><tp:taxon-name-part taxon-name-part-type="species" reg="japonica">japonica</tp:taxon-name-part></tp:taxon-name></italic>, <italic><tp:taxon-name><tp:taxon-name-part taxon-name-part-type="genus" reg="Siphonaria">Siphonaria</tp:taxon-name-part></tp:taxon-name></italic> species exhibits high levels of intraspecific variation. Similarly, the radula formulae of <italic><tp:taxon-name><tp:taxon-name-part taxon-name-part-type="genus" reg="Siphonaria">S.</tp:taxon-name-part><tp:taxon-name-part taxon-name-part-type="species" reg="sirius">sirius</tp:taxon-name-part></tp:taxon-name></italic> reported in previous studies showed considerable variation depending on the authority, ranging from 40:1:40 (<xref ref-type="bibr" rid="B12152093">Hubendick 1946</xref>) to 34:1:34 (<xref ref-type="bibr" rid="B12151934">Christiaens 1980a</xref>). The radula formula (34:1:34) observed in this study is consistent with the finding of <xref ref-type="bibr" rid="B12151934">Christiaens (1980a)</xref>. The phylogenetic tree shows that <italic><tp:taxon-name><tp:taxon-name-part taxon-name-part-type="genus" reg="Siphonaria">S.</tp:taxon-name-part><tp:taxon-name-part taxon-name-part-type="species" reg="sirius">sirius</tp:taxon-name-part></tp:taxon-name></italic> forms a sister group with <italic><tp:taxon-name><tp:taxon-name-part taxon-name-part-type="genus" reg="Siphonaria">S.</tp:taxon-name-part><tp:taxon-name-part taxon-name-part-type="species" reg="atra">atra</tp:taxon-name-part></tp:taxon-name></italic> and <italic><tp:taxon-name><tp:taxon-name-part taxon-name-part-type="genus" reg="Siphonaria">S.</tp:taxon-name-part><tp:taxon-name-part taxon-name-part-type="species" reg="subatra">subatra</tp:taxon-name-part></tp:taxon-name></italic> receiving 99% bootstrap value (Fig. <xref ref-type="fig" rid="F12150074">4</xref>). The <italic>p</italic>-distances within <italic><tp:taxon-name><tp:taxon-name-part taxon-name-part-type="genus" reg="Siphonaria">S.</tp:taxon-name-part><tp:taxon-name-part taxon-name-part-type="species" reg="sirius">sirius</tp:taxon-name-part></tp:taxon-name></italic> species range from 0.16% to 0.79%, while this species shows high sequence divergence from other congeneric species ranging from 22.38% (<italic><tp:taxon-name><tp:taxon-name-part taxon-name-part-type="genus" reg="Siphonaria">S.</tp:taxon-name-part><tp:taxon-name-part taxon-name-part-type="species" reg="atra">atra</tp:taxon-name-part></tp:taxon-name></italic>) to 31.90% (<italic><tp:taxon-name><tp:taxon-name-part taxon-name-part-type="genus" reg="Siphonaria">S.</tp:taxon-name-part><tp:taxon-name-part taxon-name-part-type="species" reg="japonica">japonica</tp:taxon-name-part></tp:taxon-name></italic>) (Table <xref ref-type="table" rid="T12150077">2</xref>).</p></tp:treatment-sec><tp:treatment-sec><!--Section generated to contain objects referenced in tp:taxon-treatment.--><fig-group id="F12178348" position="float" orientation="portrait"><caption><p>Shell morphology of three Korean <italic><tp:taxon-name><tp:taxon-name-part taxon-name-part-type="genus" reg="Siphonaria">Siphonaria</tp:taxon-name-part></tp:taxon-name></italic> species. Red arrowhead: <italic><tp:taxon-name><tp:taxon-name-part taxon-name-part-type="genus" reg="Siphonaria">S.</tp:taxon-name-part><tp:taxon-name-part taxon-name-part-type="species" reg="acmeoides">acmeoides</tp:taxon-name-part></tp:taxon-name></italic>; Yellow arrowhead: <italic><tp:taxon-name><tp:taxon-name-part taxon-name-part-type="genus" reg="Siphonaria">S.</tp:taxon-name-part><tp:taxon-name-part taxon-name-part-type="species" reg="japonica">japonica</tp:taxon-name-part></tp:taxon-name></italic>, Blue arrowhead: <italic><tp:taxon-name><tp:taxon-name-part taxon-name-part-type="genus" reg="Siphonaria">S.</tp:taxon-name-part><tp:taxon-name-part taxon-name-part-type="species" reg="sirius">sirius</tp:taxon-name-part></tp:taxon-name></italic>. Scale bars = 5 mm.</p></caption><fig id="F12178353" position="float" orientation="portrait"><object-id xmlns:xlink="http://www.w3.org/1999/xlink" content-type="arpha" xlink:type="simple">81333D88-07C8-5D07-B814-90A6E08F18A3</object-id><object-id xmlns:xlink="http://www.w3.org/1999/xlink" content-type="doi" xlink:type="simple">10.3897/BDJ.13.e139388.figure2a</object-id><label>Figure 2a.</label><caption><p><bold>A</bold> <italic><tp:taxon-name><tp:taxon-name-part taxon-name-part-type="genus" reg="Siphonaria">S.</tp:taxon-name-part><tp:taxon-name-part taxon-name-part-type="species" reg="acmaeoides">acmaeoides</tp:taxon-name-part></tp:taxon-name></italic> on rocky substrate of Korea, Jeju; <bold>B</bold> Dorsal, ventral and lateral view (left) of <italic><tp:taxon-name><tp:taxon-name-part taxon-name-part-type="genus" reg="Siphonaria">S.</tp:taxon-name-part><tp:taxon-name-part taxon-name-part-type="species" reg="acmaeoides">acmaeoides</tp:taxon-name-part></tp:taxon-name></italic> from Jeju.</p></caption><graphic xmlns:xlink="http://www.w3.org/1999/xlink" xlink:href="bdj-13-e139388-g002_a.png" xlink:type="simple" position="float" orientation="portrait" id="oo_1154339.png"><uri content-type="original_file" xlink:type="simple">https://binary.pensoft.net/fig/1154339</uri></graphic></fig><fig id="F12178354" position="float" orientation="portrait"><object-id xmlns:xlink="http://www.w3.org/1999/xlink" content-type="arpha" xlink:type="simple">A48F1C7C-8F15-533A-9953-6D8DD5C082AB</object-id><object-id xmlns:xlink="http://www.w3.org/1999/xlink" content-type="doi" xlink:type="simple">10.3897/BDJ.13.e139388.figure2b</object-id><label>Figure 2b.</label><caption><p><bold>C</bold> Apex of <italic><tp:taxon-name><tp:taxon-name-part taxon-name-part-type="genus" reg="Siphonaria">S.</tp:taxon-name-part><tp:taxon-name-part taxon-name-part-type="species" reg="acmaeoides">acmaeoides</tp:taxon-name-part></tp:taxon-name></italic> juvenile from Jeju; <bold>D</bold> Dorsal, ventral, and lateral view (left) of <italic><tp:taxon-name><tp:taxon-name-part taxon-name-part-type="genus" reg="Siphonaria">S.</tp:taxon-name-part><tp:taxon-name-part taxon-name-part-type="species" reg="acmaeoides">acmaeoides</tp:taxon-name-part></tp:taxon-name></italic> juvenile from Jeju.</p></caption><graphic xmlns:xlink="http://www.w3.org/1999/xlink" xlink:href="bdj-13-e139388-g002_b.png" xlink:type="simple" position="float" orientation="portrait" id="oo_1154341.png"><uri content-type="original_file" xlink:type="simple">https://binary.pensoft.net/fig/1154341</uri></graphic></fig><fig id="F12178355" position="float" orientation="portrait"><object-id xmlns:xlink="http://www.w3.org/1999/xlink" content-type="arpha" xlink:type="simple">5BC8B370-7E33-5B9E-AAFC-158E6D1FB766</object-id><object-id xmlns:xlink="http://www.w3.org/1999/xlink" content-type="doi" xlink:type="simple">10.3897/BDJ.13.e139388.figure2c</object-id><label>Figure 2c.</label><caption><p><bold>E</bold> <italic><tp:taxon-name><tp:taxon-name-part taxon-name-part-type="genus" reg="Siphonaria">S.</tp:taxon-name-part><tp:taxon-name-part taxon-name-part-type="species" reg="japonica">japonica</tp:taxon-name-part></tp:taxon-name></italic> on rocky substrate of Korea, Jeju; <bold>F</bold> Dorsal, ventral and lateral view (left) of <italic><tp:taxon-name><tp:taxon-name-part taxon-name-part-type="genus" reg="Siphonaria">S.</tp:taxon-name-part><tp:taxon-name-part taxon-name-part-type="species" reg="japonica">japonica</tp:taxon-name-part></tp:taxon-name></italic> from Goseong.</p></caption><graphic xmlns:xlink="http://www.w3.org/1999/xlink" xlink:href="bdj-13-e139388-g002_c.png" xlink:type="simple" position="float" orientation="portrait" id="oo_1154343.png"><uri content-type="original_file" xlink:type="simple">https://binary.pensoft.net/fig/1154343</uri></graphic></fig><fig id="F12178356" position="float" orientation="portrait"><object-id xmlns:xlink="http://www.w3.org/1999/xlink" content-type="arpha" xlink:type="simple">AA2071C0-E4A3-5522-934B-6012688D9A74</object-id><object-id xmlns:xlink="http://www.w3.org/1999/xlink" content-type="doi" xlink:type="simple">10.3897/BDJ.13.e139388.figure2d</object-id><label>Figure 2d.</label><caption><p><bold>G</bold> <italic><tp:taxon-name><tp:taxon-name-part taxon-name-part-type="genus" reg="Siphonaria">S.</tp:taxon-name-part><tp:taxon-name-part taxon-name-part-type="species" reg="sirius">sirius</tp:taxon-name-part></tp:taxon-name></italic> on rocky substrate of Korea, Jeju; <bold>H</bold> Dorsal, ventral and lateral view of <italic><tp:taxon-name><tp:taxon-name-part taxon-name-part-type="genus" reg="Siphonaria">S.</tp:taxon-name-part><tp:taxon-name-part taxon-name-part-type="species" reg="sirius">sirius</tp:taxon-name-part></tp:taxon-name></italic> from Geoje.</p></caption><graphic xmlns:xlink="http://www.w3.org/1999/xlink" xlink:href="bdj-13-e139388-g002_d.png" xlink:type="simple" position="float" orientation="portrait" id="oo_1154344.png"><uri content-type="original_file" xlink:type="simple">https://binary.pensoft.net/fig/1154344</uri></graphic></fig></fig-group><fig id="F12178356" position="float" orientation="portrait"><object-id xmlns:xlink="http://www.w3.org/1999/xlink" content-type="arpha" xlink:type="simple">AA2071C0-E4A3-5522-934B-6012688D9A74</object-id><object-id xmlns:xlink="http://www.w3.org/1999/xlink" content-type="doi" xlink:type="simple">10.3897/BDJ.13.e139388.figure2d</object-id><label>Figure 2d.</label><caption><p><bold>G</bold> <italic><tp:taxon-name><tp:taxon-name-part taxon-name-part-type="genus" reg="Siphonaria">S.</tp:taxon-name-part><tp:taxon-name-part taxon-name-part-type="species" reg="sirius">sirius</tp:taxon-name-part></tp:taxon-name></italic> on rocky substrate of Korea, Jeju; <bold>H</bold> Dorsal, ventral and lateral view of <italic><tp:taxon-name><tp:taxon-name-part taxon-name-part-type="genus" reg="Siphonaria">S.</tp:taxon-name-part><tp:taxon-name-part taxon-name-part-type="species" reg="sirius">sirius</tp:taxon-name-part></tp:taxon-name></italic> from Geoje.</p></caption><graphic xmlns:xlink="http://www.w3.org/1999/xlink" xlink:href="bdj-13-e139388-g002_d.png" xlink:type="simple" position="float" orientation="portrait" id="oo_1154344.png"><uri content-type="original_file" xlink:type="simple">https://binary.pensoft.net/fig/1154344</uri></graphic></fig><fig-group id="F12178374" position="float" orientation="portrait"><caption><p>Radula morphology of three Korean <italic><tp:taxon-name><tp:taxon-name-part taxon-name-part-type="genus" reg="Siphonaria">Siphonaria</tp:taxon-name-part></tp:taxon-name></italic> species. Abbreviations: m, mesocone; ec, ectocone. Scale bars = 20 µm.</p></caption><fig id="F12178379" position="float" orientation="portrait"><object-id xmlns:xlink="http://www.w3.org/1999/xlink" content-type="arpha" xlink:type="simple">D9BADED4-5C6A-597B-8EB9-398706F95C2C</object-id><object-id xmlns:xlink="http://www.w3.org/1999/xlink" content-type="doi" xlink:type="simple">10.3897/BDJ.13.e139388.figure3a</object-id><label>Figure 3a.</label><caption><p><italic><tp:taxon-name><tp:taxon-name-part taxon-name-part-type="genus" reg="Siphonaria">S.</tp:taxon-name-part><tp:taxon-name-part taxon-name-part-type="species" reg="acmaeoides">acmaeoides</tp:taxon-name-part></tp:taxon-name></italic> - Details of rachidian teeth (arrowhead) and innermost lateral teeth.</p></caption><graphic xmlns:xlink="http://www.w3.org/1999/xlink" xlink:href="bdj-13-e139388-g003_a.png" xlink:type="simple" position="float" orientation="portrait" id="oo_1154355.png"><uri content-type="original_file" xlink:type="simple">https://binary.pensoft.net/fig/1154355</uri></graphic></fig><fig id="F12178380" position="float" orientation="portrait"><object-id xmlns:xlink="http://www.w3.org/1999/xlink" content-type="arpha" xlink:type="simple">B66BF5D8-51E0-53D1-91B3-3EAB07817A5F</object-id><object-id xmlns:xlink="http://www.w3.org/1999/xlink" content-type="doi" xlink:type="simple">10.3897/BDJ.13.e139388.figure3b</object-id><label>Figure 3b.</label><caption><p><italic><tp:taxon-name><tp:taxon-name-part taxon-name-part-type="genus" reg="Siphonaria">S.</tp:taxon-name-part><tp:taxon-name-part taxon-name-part-type="species" reg="acmaeoides">acmaeoides</tp:taxon-name-part></tp:taxon-name></italic> - Details of outermost lateral teeth.</p></caption><graphic xmlns:xlink="http://www.w3.org/1999/xlink" xlink:href="bdj-13-e139388-g003_b.png" xlink:type="simple" position="float" orientation="portrait" id="oo_1154356.png"><uri content-type="original_file" xlink:type="simple">https://binary.pensoft.net/fig/1154356</uri></graphic></fig><fig id="F12178381" position="float" orientation="portrait"><object-id xmlns:xlink="http://www.w3.org/1999/xlink" content-type="arpha" xlink:type="simple">09BE84E6-ADAC-5234-B853-0BA4D4FE1071</object-id><object-id xmlns:xlink="http://www.w3.org/1999/xlink" content-type="doi" xlink:type="simple">10.3897/BDJ.13.e139388.figure3c</object-id><label>Figure 3c.</label><caption><p><italic><tp:taxon-name><tp:taxon-name-part taxon-name-part-type="genus" reg="Siphonaria">S.</tp:taxon-name-part><tp:taxon-name-part taxon-name-part-type="species" reg="japonica">japonica</tp:taxon-name-part></tp:taxon-name></italic> - Details of rachidian teeth (arrowhead) and innermost lateral teeth.</p></caption><graphic xmlns:xlink="http://www.w3.org/1999/xlink" xlink:href="bdj-13-e139388-g003_c.png" xlink:type="simple" position="float" orientation="portrait" id="oo_1154357.png"><uri content-type="original_file" xlink:type="simple">https://binary.pensoft.net/fig/1154357</uri></graphic></fig><fig id="F12178382" position="float" orientation="portrait"><object-id xmlns:xlink="http://www.w3.org/1999/xlink" content-type="arpha" xlink:type="simple">F4F3206D-A4A3-5FBB-906C-3DCD4747159A</object-id><object-id xmlns:xlink="http://www.w3.org/1999/xlink" content-type="doi" xlink:type="simple">10.3897/BDJ.13.e139388.figure3d</object-id><label>Figure 3d.</label><caption><p><italic><tp:taxon-name><tp:taxon-name-part taxon-name-part-type="genus" reg="Siphonaria">S.</tp:taxon-name-part><tp:taxon-name-part taxon-name-part-type="species" reg="japonica">japonica</tp:taxon-name-part></tp:taxon-name></italic> - Details of outermost lateral teeth.</p></caption><graphic xmlns:xlink="http://www.w3.org/1999/xlink" xlink:href="bdj-13-e139388-g003_d.png" xlink:type="simple" position="float" orientation="portrait" id="oo_1154360.png"><uri content-type="original_file" xlink:type="simple">https://binary.pensoft.net/fig/1154360</uri></graphic></fig><fig id="F12178383" position="float" orientation="portrait"><object-id xmlns:xlink="http://www.w3.org/1999/xlink" content-type="arpha" xlink:type="simple">B08F5546-7819-5537-B2F5-A0049602B784</object-id><object-id xmlns:xlink="http://www.w3.org/1999/xlink" content-type="doi" xlink:type="simple">10.3897/BDJ.13.e139388.figure3e</object-id><label>Figure 3e.</label><caption><p><italic><tp:taxon-name><tp:taxon-name-part taxon-name-part-type="genus" reg="Siphonaria">S.</tp:taxon-name-part><tp:taxon-name-part taxon-name-part-type="species" reg="sirius">sirius</tp:taxon-name-part></tp:taxon-name></italic> - Details of rachidian teeth (arrowhead) and innermost lateral teeth.</p></caption><graphic xmlns:xlink="http://www.w3.org/1999/xlink" xlink:href="bdj-13-e139388-g003_e.png" xlink:type="simple" position="float" orientation="portrait" id="oo_1154361.png"><uri content-type="original_file" xlink:type="simple">https://binary.pensoft.net/fig/1154361</uri></graphic></fig><fig id="F12178384" position="float" orientation="portrait"><object-id xmlns:xlink="http://www.w3.org/1999/xlink" content-type="arpha" xlink:type="simple">8A12E782-11F8-5598-B309-9C075724E2C3</object-id><object-id xmlns:xlink="http://www.w3.org/1999/xlink" content-type="doi" xlink:type="simple">10.3897/BDJ.13.e139388.figure3f</object-id><label>Figure 3f.</label><caption><p><italic><tp:taxon-name><tp:taxon-name-part taxon-name-part-type="genus" reg="Siphonaria">S.</tp:taxon-name-part><tp:taxon-name-part taxon-name-part-type="species" reg="sirius">sirius</tp:taxon-name-part></tp:taxon-name></italic> - Details of outermost lateral teeth.</p></caption><graphic xmlns:xlink="http://www.w3.org/1999/xlink" xlink:href="bdj-13-e139388-g003_f.png" xlink:type="simple" position="float" orientation="portrait" id="oo_1154359.png"><uri content-type="original_file" xlink:type="simple">https://binary.pensoft.net/fig/1154359</uri></graphic></fig></fig-group><fig id="F12178383" position="float" orientation="portrait"><object-id xmlns:xlink="http://www.w3.org/1999/xlink" content-type="arpha" xlink:type="simple">B08F5546-7819-5537-B2F5-A0049602B784</object-id><object-id xmlns:xlink="http://www.w3.org/1999/xlink" content-type="doi" xlink:type="simple">10.3897/BDJ.13.e139388.figure3e</object-id><label>Figure 3e.</label><caption><p><italic><tp:taxon-name><tp:taxon-name-part taxon-name-part-type="genus" reg="Siphonaria">S.</tp:taxon-name-part><tp:taxon-name-part taxon-name-part-type="species" reg="sirius">sirius</tp:taxon-name-part></tp:taxon-name></italic> - Details of rachidian teeth (arrowhead) and innermost lateral teeth.</p></caption><graphic xmlns:xlink="http://www.w3.org/1999/xlink" xlink:href="bdj-13-e139388-g003_e.png" xlink:type="simple" position="float" orientation="portrait" id="oo_1154361.png"><uri content-type="original_file" xlink:type="simple">https://binary.pensoft.net/fig/1154361</uri></graphic></fig><fig id="F12178384" position="float" orientation="portrait"><object-id xmlns:xlink="http://www.w3.org/1999/xlink" content-type="arpha" xlink:type="simple">8A12E782-11F8-5598-B309-9C075724E2C3</object-id><object-id xmlns:xlink="http://www.w3.org/1999/xlink" content-type="doi" xlink:type="simple">10.3897/BDJ.13.e139388.figure3f</object-id><label>Figure 3f.</label><caption><p><italic><tp:taxon-name><tp:taxon-name-part taxon-name-part-type="genus" reg="Siphonaria">S.</tp:taxon-name-part><tp:taxon-name-part taxon-name-part-type="species" reg="sirius">sirius</tp:taxon-name-part></tp:taxon-name></italic> - Details of outermost lateral teeth.</p></caption><graphic xmlns:xlink="http://www.w3.org/1999/xlink" xlink:href="bdj-13-e139388-g003_f.png" xlink:type="simple" position="float" orientation="portrait" id="oo_1154359.png"><uri content-type="original_file" xlink:type="simple">https://binary.pensoft.net/fig/1154359</uri></graphic></fig><fig id="F12150074" position="float" orientation="portrait"><object-id xmlns:xlink="http://www.w3.org/1999/xlink" content-type="arpha" xlink:type="simple">5930C502-4CB7-57CD-A0F8-46C6A4D63185</object-id><object-id xmlns:xlink="http://www.w3.org/1999/xlink" content-type="doi" xlink:type="simple">10.3897/BDJ.13.e139388.figure4</object-id><label>Figure 4.</label><caption><p>Phylogenetic relationships amongst some selected NWP <italic><tp:taxon-name><tp:taxon-name-part taxon-name-part-type="genus" reg="Siphonaria">Siphonaria</tp:taxon-name-part></tp:taxon-name></italic> species inferred from the Maximum Likelihood method using the mtDNA <italic>cox1</italic> sequences. The bootstrap supporting values (≥ 50%) are indicated on the branches. Asterisks (*) represents the mtDNA <italic>cox 1</italic> sequences determined in this study.</p></caption><graphic xmlns:xlink="http://www.w3.org/1999/xlink" xlink:href="bdj-13-e139388-g004.jpg" position="float" id="oo_1251957.jpg" orientation="portrait" xlink:type="simple"><uri content-type="original_file" xlink:type="simple">https://binary.pensoft.net/fig/1251957</uri></graphic></fig><table-wrap id="T12150077" position="float" orientation="portrait"><label>Table 2.</label><caption><p>Uncorrected <italic>p</italic>-distance (%) for the mtDNA <italic>cox1</italic> sequences amongst <italic><tp:taxon-name><tp:taxon-name-part taxon-name-part-type="genus" reg="Siphonaria">Siphonaria</tp:taxon-name-part></tp:taxon-name></italic> species. The species which include newly-determined species in this study are denoted by asterisks (*).</p></caption><table rules="all" border="1"><tbody><tr><td rowspan="1" colspan="1"/><td rowspan="1" colspan="1"><italic><tp:taxon-name><tp:taxon-name-part taxon-name-part-type="genus" reg="Siphonaria">S.</tp:taxon-name-part><tp:taxon-name-part taxon-name-part-type="species" reg="japonica">japonica</tp:taxon-name-part></tp:taxon-name></italic>*</td><td rowspan="1" colspan="1">
              <italic>
                <tp:taxon-name><tp:taxon-name-part taxon-name-part-type="genus" reg="Siphonaria">S.</tp:taxon-name-part><tp:taxon-name-part taxon-name-part-type="species" reg="zelandica">zelandica</tp:taxon-name-part></tp:taxon-name>
              </italic>
            </td><td rowspan="1" colspan="1"><italic><tp:taxon-name><tp:taxon-name-part taxon-name-part-type="genus" reg="Siphonaria">S.</tp:taxon-name-part><tp:taxon-name-part taxon-name-part-type="species" reg="acmaeoides">acmaeoides</tp:taxon-name-part></tp:taxon-name></italic>*</td><td rowspan="1" colspan="1">
              <italic>
                <tp:taxon-name><tp:taxon-name-part taxon-name-part-type="genus" reg="Siphonaria">S.</tp:taxon-name-part><tp:taxon-name-part taxon-name-part-type="species" reg="javanica">javanica</tp:taxon-name-part></tp:taxon-name>
              </italic>
            </td><td rowspan="1" colspan="1">
              <italic>
                <tp:taxon-name><tp:taxon-name-part taxon-name-part-type="genus" reg="Siphonaria">S.</tp:taxon-name-part><tp:taxon-name-part taxon-name-part-type="species" reg="laciniosa">laciniosa</tp:taxon-name-part></tp:taxon-name>
              </italic>
            </td><td rowspan="1" colspan="1"><italic><tp:taxon-name><tp:taxon-name-part taxon-name-part-type="genus" reg="Siphonaria">S.</tp:taxon-name-part><tp:taxon-name-part taxon-name-part-type="species" reg="sirius">sirius</tp:taxon-name-part></tp:taxon-name></italic>*</td><td rowspan="1" colspan="1">
              <italic>
                <tp:taxon-name><tp:taxon-name-part taxon-name-part-type="genus" reg="Siphonaria">S.</tp:taxon-name-part><tp:taxon-name-part taxon-name-part-type="species" reg="atra">atra</tp:taxon-name-part></tp:taxon-name>
              </italic>
            </td><td rowspan="1" colspan="1">
              <italic>
                <tp:taxon-name><tp:taxon-name-part taxon-name-part-type="genus" reg="Siphonaria">S.</tp:taxon-name-part><tp:taxon-name-part taxon-name-part-type="species" reg="subatra">subatra</tp:taxon-name-part></tp:taxon-name>
              </italic>
            </td></tr><tr><td rowspan="1" colspan="1"><italic><tp:taxon-name><tp:taxon-name-part taxon-name-part-type="genus" reg="Siphonaria">S.</tp:taxon-name-part><tp:taxon-name-part taxon-name-part-type="species" reg="japonica">japonica</tp:taxon-name-part></tp:taxon-name></italic>*</td><td rowspan="1" colspan="1">0.16–1.75</td><td rowspan="1" colspan="1"/><td rowspan="1" colspan="1"/><td rowspan="1" colspan="1"/><td rowspan="1" colspan="1"/><td rowspan="1" colspan="1"/><td rowspan="1" colspan="1"/><td rowspan="1" colspan="1"/></tr><tr><td rowspan="1" colspan="1">
              <italic>
                <tp:taxon-name><tp:taxon-name-part taxon-name-part-type="genus" reg="Siphonaria">S.</tp:taxon-name-part><tp:taxon-name-part taxon-name-part-type="species" reg="zelandica">zelandica</tp:taxon-name-part></tp:taxon-name>
              </italic>
            </td><td rowspan="1" colspan="1">28.89–29.84</td><td rowspan="1" colspan="1">0.16–1.90</td><td rowspan="1" colspan="1"/><td rowspan="1" colspan="1"/><td rowspan="1" colspan="1"/><td rowspan="1" colspan="1"/><td rowspan="1" colspan="1"/><td rowspan="1" colspan="1"/></tr><tr><td rowspan="1" colspan="1"><italic><tp:taxon-name><tp:taxon-name-part taxon-name-part-type="genus" reg="Siphonaria">S.</tp:taxon-name-part><tp:taxon-name-part taxon-name-part-type="species" reg="acmaeoides">acmaeoides</tp:taxon-name-part></tp:taxon-name></italic>*</td><td rowspan="1" colspan="1">29.37–30.95</td><td rowspan="1" colspan="1">5.71–6.51</td><td rowspan="1" colspan="1">0.16–3.33</td><td rowspan="1" colspan="1"/><td rowspan="1" colspan="1"/><td rowspan="1" colspan="1"/><td rowspan="1" colspan="1"/><td rowspan="1" colspan="1"/></tr><tr><td rowspan="1" colspan="1">
              <italic>
                <tp:taxon-name><tp:taxon-name-part taxon-name-part-type="genus" reg="Siphonaria">S.</tp:taxon-name-part><tp:taxon-name-part taxon-name-part-type="species" reg="javanica">javanica</tp:taxon-name-part></tp:taxon-name>
              </italic>
            </td><td rowspan="1" colspan="1">29.52–30.32</td><td rowspan="1" colspan="1">29.05–30.00</td><td rowspan="1" colspan="1">29.37–30.16</td><td rowspan="1" colspan="1">-</td><td rowspan="1" colspan="1"/><td rowspan="1" colspan="1"/><td rowspan="1" colspan="1"/><td rowspan="1" colspan="1"/></tr><tr><td rowspan="1" colspan="1">
              <italic>
                <tp:taxon-name><tp:taxon-name-part taxon-name-part-type="genus" reg="Siphonaria">S.</tp:taxon-name-part><tp:taxon-name-part taxon-name-part-type="species" reg="laciniosa">laciniosa</tp:taxon-name-part></tp:taxon-name>
              </italic>
            </td><td rowspan="1" colspan="1">29.05–30.14</td><td rowspan="1" colspan="1">28.57–29.52</td><td rowspan="1" colspan="1">28.57–29.68</td><td rowspan="1" colspan="1">15.56–16.03</td><td rowspan="1" colspan="1">0.16–0.79</td><td rowspan="1" colspan="1"/><td rowspan="1" colspan="1"/><td rowspan="1" colspan="1"/></tr><tr><td rowspan="1" colspan="1"><italic><tp:taxon-name><tp:taxon-name-part taxon-name-part-type="genus" reg="Siphonaria">S.</tp:taxon-name-part><tp:taxon-name-part taxon-name-part-type="species" reg="sirius">sirius</tp:taxon-name-part></tp:taxon-name></italic>*</td><td rowspan="1" colspan="1">30.79–31.90</td><td rowspan="1" colspan="1">28.25–29.68</td><td rowspan="1" colspan="1">27.94–29.21</td><td rowspan="1" colspan="1">30.63–30.79</td><td rowspan="1" colspan="1">29.52–30.48</td><td rowspan="1" colspan="1">0.16–0.79</td><td rowspan="1" colspan="1"/><td rowspan="1" colspan="1"/></tr><tr><td rowspan="1" colspan="1">
              <italic>
                <tp:taxon-name><tp:taxon-name-part taxon-name-part-type="genus" reg="Siphonaria">S.</tp:taxon-name-part><tp:taxon-name-part taxon-name-part-type="species" reg="atra">atra</tp:taxon-name-part></tp:taxon-name>
              </italic>
            </td><td rowspan="1" colspan="1">31.27–31.90</td><td rowspan="1" colspan="1">27.78–28.25</td><td rowspan="1" colspan="1">28.25–28.82</td><td rowspan="1" colspan="1">27.46</td><td rowspan="1" colspan="1">27.14–27.30</td><td rowspan="1" colspan="1">22.38–22.86</td><td rowspan="1" colspan="1">-</td><td rowspan="1" colspan="1"/></tr><tr><td rowspan="1" colspan="1">
              <italic>
                <tp:taxon-name><tp:taxon-name-part taxon-name-part-type="genus" reg="Siphonaria">S.</tp:taxon-name-part><tp:taxon-name-part taxon-name-part-type="species" reg="subatra">subatra</tp:taxon-name-part></tp:taxon-name>
              </italic>
            </td><td rowspan="1" colspan="1">31.90–33.81</td><td rowspan="1" colspan="1">29.68–30.63</td><td rowspan="1" colspan="1">29.37–30.63</td><td rowspan="1" colspan="1">29.68–30.79</td><td rowspan="1" colspan="1">29.21–30.48</td><td rowspan="1" colspan="1">25.24–25.87</td><td rowspan="1" colspan="1">15.87–16.51</td><td rowspan="1" colspan="1">2.06–3.33</td></tr></tbody></table></table-wrap></tp:treatment-sec><ref-list><ref id="B12152256"><element-citation xmlns:xlink="http://www.w3.org/1999/xlink" publication-type="article" xlink:type="simple"><person-group person-group-type="author"><name name-style="western"><surname>Pilsbry</surname><given-names>Henry A</given-names></name></person-group><year>1894</year><article-title>Notices of new Japanese mollusks, II.</article-title><source>The Nautilus</source><volume>8</volume><issue>1</issue><fpage>9</fpage><lpage>10</lpage></element-citation></ref><ref id="B12152530"><element-citation xmlns:xlink="http://www.w3.org/1999/xlink" publication-type="article" xlink:type="simple"><person-group person-group-type="author"><name name-style="western"><surname>Pilsbry</surname><given-names>H, A</given-names></name></person-group><year>1895</year><article-title>Catalogue of the marine mollusks of Japan, with descriptions of new species and notes on others collected by Frederick Stearns.</article-title><source>The Nautilus</source><volume>8</volume><fpage>9</fpage><lpage>10</lpage></element-citation></ref><ref id="B12485405"><element-citation xmlns:xlink="http://www.w3.org/1999/xlink" publication-type="book" xlink:type="simple"><person-group person-group-type="author"><name name-style="western"><surname>Hirase</surname><given-names>S</given-names></name></person-group><year>1941</year><source>A collection of Japanese shells with illustrations in natural colours</source><edition>7</edition><publisher-name>Matsumura Sanshodo</publisher-name><publisher-loc>Tokyo</publisher-loc><size units="page">1-217</size></element-citation></ref><ref id="B12480802"><element-citation xmlns:xlink="http://www.w3.org/1999/xlink" publication-type="book" xlink:type="simple"><person-group person-group-type="author"><name name-style="western"><surname>Hubendick</surname><given-names>Bengt</given-names></name></person-group><year>1945</year><source>Phylogenie und Tiergeographie der <tp:taxon-name><tp:taxon-name-part taxon-name-part-type="family">Siphonariidae</tp:taxon-name-part></tp:taxon-name>: Zur Kenntnis der Phylogenie in der Ordnung <tp:taxon-name><tp:taxon-name-part taxon-name-part-type="order">Basommatophora</tp:taxon-name-part></tp:taxon-name> und des Ursprungs der Pulmonatengruppe</source><publisher-name>Almqvist och Wiksells boktryck</publisher-name><publisher-loc>Upsala</publisher-loc><size units="page">1-216</size></element-citation></ref><ref id="B12480768"><element-citation xmlns:xlink="http://www.w3.org/1999/xlink" publication-type="article" xlink:type="simple"><person-group person-group-type="author"><name name-style="western"><surname>Jenkins</surname><given-names>Bruce</given-names></name><name name-style="western"><surname>Köhler</surname><given-names>Frank</given-names></name></person-group><year>2024</year><article-title>Hidden in plain sight: Systematic review of Indo-West Pacific <tp:taxon-name><tp:taxon-name-part taxon-name-part-type="family">Siphonariidae</tp:taxon-name-part></tp:taxon-name> uncovers extensive cryptic diversity based on comparative morphology and mitochondrial phylogenetics (<tp:taxon-name><tp:taxon-name-part taxon-name-part-type="phylum">Mollusca</tp:taxon-name-part></tp:taxon-name>, <tp:taxon-name><tp:taxon-name-part taxon-name-part-type="class">Gastropoda</tp:taxon-name-part></tp:taxon-name>)</article-title><source>Megataxa</source><volume>13</volume><issue>1</issue><fpage>1</fpage><lpage>217</lpage><pub-id pub-id-type="doi">10.11646/megataxa.13.1.1</pub-id></element-citation></ref><ref id="B12482792"><element-citation xmlns:xlink="http://www.w3.org/1999/xlink" publication-type="book" xlink:type="simple"><person-group person-group-type="author"><name name-style="western"><surname>Kuroda</surname><given-names>T</given-names></name><name name-style="western"><surname>Habe</surname><given-names>T</given-names></name></person-group><year>1952</year><source>Check list and bibliography of the recent marine <tp:taxon-name><tp:taxon-name-part taxon-name-part-type="phylum">Mollusca</tp:taxon-name-part></tp:taxon-name> of Japan</source><publisher-name>Hosokawa</publisher-name><publisher-loc>Japan</publisher-loc><size units="page">1-210</size></element-citation></ref><ref id="B12482650"><element-citation xmlns:xlink="http://www.w3.org/1999/xlink" publication-type="book" xlink:type="simple"><person-group person-group-type="author"><name name-style="western"><surname>Azuma</surname><given-names>M</given-names></name></person-group><year>1960</year><source>A catalogue of the shell-bearing <tp:taxon-name><tp:taxon-name-part taxon-name-part-type="phylum">Mollusca</tp:taxon-name-part></tp:taxon-name> of Okinoshima, Kasiwajima and the adjacent area (Tosa Province) Shikoku, Japan</source><publisher-name>ConchBooks</publisher-name><publisher-loc>Harxheim</publisher-loc><size units="page">102</size></element-citation></ref><ref id="B12482784"><element-citation xmlns:xlink="http://www.w3.org/1999/xlink" publication-type="book" xlink:type="simple"><person-group person-group-type="author"><name name-style="western"><surname>Kuroda</surname><given-names>T</given-names></name></person-group><year>1960</year><source>A Catalogue of Molluscan fauna of the Okinawa Islands</source><publisher-name>Ryukyu University Kyomubu Fukyuka</publisher-name><publisher-loc>Tokyo</publisher-loc><size units="page">1-106</size></element-citation></ref><ref id="B12480928"><element-citation xmlns:xlink="http://www.w3.org/1999/xlink" publication-type="article" xlink:type="simple"><person-group person-group-type="author"><name name-style="western"><surname>Baker</surname><given-names>Burrington</given-names></name></person-group><year>1964</year><article-title>Type land snails in the Academy of Natural Sciences of Philadelphia Part III. Limnophile and Thalassophile <tp:taxon-name><tp:taxon-name-part taxon-name-part-type="infraclass">Pulmonata</tp:taxon-name-part></tp:taxon-name> Part IV. Land and fresh-water <tp:taxon-name><tp:taxon-name-part taxon-name-part-type="subclass">Prosobranchia</tp:taxon-name-part></tp:taxon-name></article-title><source>Proceedings of the Academy of Natural Sciences of Philadelphia</source><volume>116</volume><issue>4</issue><fpage>149</fpage><lpage>193</lpage></element-citation></ref><ref id="B12480679"><element-citation xmlns:xlink="http://www.w3.org/1999/xlink" publication-type="book" xlink:type="simple"><person-group person-group-type="author"><name name-style="western"><surname>Shikama</surname><given-names>Tokio</given-names></name></person-group><year>1964</year><source>Selected shells of the world: Illustrated in colours (II)</source><publisher-name>Japan Fisheries Resource Conservation Association</publisher-name><publisher-loc>Hokuryu-Kan, Tokyo</publisher-loc><size units="page">1-212</size></element-citation></ref><ref id="B12482733"><element-citation xmlns:xlink="http://www.w3.org/1999/xlink" publication-type="book" xlink:type="simple"><person-group person-group-type="author"><name name-style="western"><surname>Habe</surname><given-names>T</given-names></name><name name-style="western"><surname>Igarashi</surname><given-names>T</given-names></name></person-group><year>1967</year><source>A list of marine molluscan shells in the Fisheries Museum, Faculty of Fisheries, Hokkaido University (Kawasaki collection and specimens collected by the Marine Zoological Laboratory)</source><volume>6</volume><publisher-name>Bulletin of the Faculty of Fisheries Hokkaido University</publisher-name><publisher-loc>Hokkaido</publisher-loc><size units="page">56</size></element-citation></ref><ref id="B12480785"><element-citation xmlns:xlink="http://www.w3.org/1999/xlink" publication-type="book" xlink:type="simple"><person-group person-group-type="author"><name name-style="western"><surname>Inaba</surname><given-names>Akihiko</given-names></name></person-group><year>1983</year><source>Fauna and flora of the Seto Inland Sea</source><edition>2</edition><volume>1</volume><publisher-name>Mukaishima Marine Biological Station, Hiroshima University</publisher-name></element-citation></ref><ref id="B12480653"><element-citation xmlns:xlink="http://www.w3.org/1999/xlink" publication-type="article" xlink:type="simple"><person-group person-group-type="author"><name name-style="western"><surname>Trew</surname><given-names>A</given-names></name></person-group><year>1983</year><article-title>Part 16, <tp:taxon-name><tp:taxon-name-part taxon-name-part-type="superfamily">Siphonariacea</tp:taxon-name-part></tp:taxon-name></article-title><source>National Museum of Wales, Wales. UK</source></element-citation></ref><ref id="B12480777"><element-citation xmlns:xlink="http://www.w3.org/1999/xlink" publication-type="book" xlink:type="simple"><person-group person-group-type="author"><name name-style="western"><surname>Je</surname><given-names>Jong Geel</given-names></name></person-group><year>1989</year><source>Korean names of molluscs in Korea</source><volume>1</volume><publisher-name>The Korean Journal of Malacology</publisher-name><publisher-loc>Seoul</publisher-loc><size units="page">90</size></element-citation></ref><ref id="B12480714"><element-citation xmlns:xlink="http://www.w3.org/1999/xlink" publication-type="book" xlink:type="simple"><person-group person-group-type="author"><name name-style="western"><surname>Morton</surname><given-names>Brian</given-names></name><name name-style="western"><surname>Morton</surname><given-names>John</given-names></name></person-group><year>1983</year><source>The sea shore ecology of Hong Kong</source><publisher-name>Hong Kong University Press</publisher-name><publisher-loc>Hong Kong</publisher-loc><size units="page">1-350</size><pub-id pub-id-type="doi">10.1163/9789004630673</pub-id></element-citation></ref><ref id="B12480793"><element-citation xmlns:xlink="http://www.w3.org/1999/xlink" publication-type="article" xlink:type="simple"><person-group person-group-type="author"><name name-style="western"><surname>Hylleberg</surname><given-names>Jorgen</given-names></name><name name-style="western"><surname>Kilburn</surname><given-names>R N</given-names></name></person-group><year>2003</year><article-title>Marine molluscs of Vietnam</article-title><source>Phuket Marine Biological Center, Special Publication</source><volume>28</volume><fpage>1</fpage><lpage>300</lpage></element-citation></ref><ref id="B12152351"><element-citation xmlns:xlink="http://www.w3.org/1999/xlink" publication-type="article" xlink:type="simple"><person-group person-group-type="author"><name name-style="western"><surname>White</surname><given-names>Tracy R</given-names></name><name name-style="western"><surname>Dayrat</surname><given-names>Benoit</given-names></name></person-group><year>2012</year><article-title>Checklist of genus-and species-group names of the false limpets <italic><tp:taxon-name><tp:taxon-name-part taxon-name-part-type="genus" reg="Siphonaria">Siphonaria</tp:taxon-name-part></tp:taxon-name></italic> (<tp:taxon-name><tp:taxon-name-part taxon-name-part-type="phylum">Mollusca</tp:taxon-name-part></tp:taxon-name>: <tp:taxon-name><tp:taxon-name-part taxon-name-part-type="class">Gastropoda</tp:taxon-name-part></tp:taxon-name>: <tp:taxon-name><tp:taxon-name-part taxon-name-part-type="subclass">Euthyneura</tp:taxon-name-part></tp:taxon-name>)</article-title><source>Zootaxa</source><volume>3538</volume><issue>1</issue><fpage>78</fpage><lpage>54</lpage></element-citation></ref><ref id="B12151983"><element-citation xmlns:xlink="http://www.w3.org/1999/xlink" publication-type="article" xlink:type="simple"><person-group person-group-type="author"><name name-style="western"><surname>Dayrat</surname><given-names>B.</given-names></name><name name-style="western"><surname>Goulding</surname><given-names>T. C.</given-names></name><name name-style="western"><surname>White</surname><given-names>T. R.</given-names></name></person-group><year>2014</year><article-title>Diversity of Indo-West Pacific <italic><tp:taxon-name><tp:taxon-name-part taxon-name-part-type="genus" reg="Siphonaria">Siphonaria</tp:taxon-name-part></tp:taxon-name></italic> (<tp:taxon-name><tp:taxon-name-part taxon-name-part-type="phylum">Mollusca</tp:taxon-name-part></tp:taxon-name>: <tp:taxon-name><tp:taxon-name-part taxon-name-part-type="class">Gastropoda</tp:taxon-name-part></tp:taxon-name>: <tp:taxon-name><tp:taxon-name-part taxon-name-part-type="subclass">Euthyneura</tp:taxon-name-part></tp:taxon-name>)</article-title><source>Zootaxa</source><volume>3779</volume><issue>2</issue><fpage>246</fpage><lpage>276</lpage><uri xlink:type="simple">https://www.ncbi.nlm.nih.gov/pubmed/24871723</uri><pub-id pub-id-type="doi">10.11646/zootaxa.3779.2.7</pub-id></element-citation></ref><ref id="B12152093"><element-citation xmlns:xlink="http://www.w3.org/1999/xlink" publication-type="article" xlink:type="simple"><person-group person-group-type="author"><name name-style="western"><surname>Hubendick</surname><given-names>Bengt</given-names></name></person-group><year>1946</year><article-title>Systematic monograph of the Patelliformia</article-title><source>Kungliga Svenska Vetenskapsakademiens Handlingar Ser. 3</source><volume>23</volume><issue>5</issue><fpage>1</fpage><lpage>93</lpage></element-citation></ref><ref id="B12482746"><element-citation xmlns:xlink="http://www.w3.org/1999/xlink" publication-type="book" xlink:type="simple"><person-group person-group-type="author"><name name-style="western"><surname>Habe</surname><given-names>T</given-names></name><name name-style="western"><surname>Kikuchi</surname><given-names>T</given-names></name></person-group><year>1960</year><source>Fauna and Flora of the Sea around the Amakusa Marine Biological Laboratory, Part I <tp:taxon-name><tp:taxon-name-part taxon-name-part-type="phylum">Mollusca</tp:taxon-name-part></tp:taxon-name></source><publisher-name>Tomioka, Reihoku-cho, Amakusa, Kumamoto-ken</publisher-name><publisher-loc>Japan</publisher-loc></element-citation></ref><ref id="B12482763"><element-citation xmlns:xlink="http://www.w3.org/1999/xlink" publication-type="book" xlink:type="simple"><person-group person-group-type="author"><name name-style="western"><surname>Kira</surname><given-names>T</given-names></name></person-group><year>1962</year><source>Shells of the western Pacific in color</source><publisher-name>Hoikusha</publisher-name><publisher-loc>Japan</publisher-loc><size units="page">1-244</size></element-citation></ref><ref id="B12482712"><element-citation xmlns:xlink="http://www.w3.org/1999/xlink" publication-type="book" xlink:type="simple"><person-group person-group-type="author"><name name-style="western"><surname>Habe</surname><given-names>T</given-names></name></person-group><year>1971</year><source>Shells of Japan</source><publisher-name>Hoikusha</publisher-name><publisher-loc>Japan</publisher-loc><size units="page">139</size></element-citation></ref><ref id="B12152131"><element-citation xmlns:xlink="http://www.w3.org/1999/xlink" publication-type="book" xlink:type="simple"><person-group person-group-type="author"><name name-style="western"><surname>Kuroda</surname><given-names>Tokubei</given-names></name><name name-style="western"><surname>Habe</surname><given-names>Tadashige</given-names></name><name name-style="western"><surname>Oyama</surname><given-names>Katura</given-names></name></person-group><year>1971</year><source>The sea shells of Sagami Bay: collected by His Majesty the Emperor of Japan</source><publisher-name>Maruzen</publisher-name><publisher-loc>Tokyo</publisher-loc><size units="page">1280</size></element-citation></ref><ref id="B12151926"><element-citation xmlns:xlink="http://www.w3.org/1999/xlink" publication-type="book" xlink:type="simple"><person-group person-group-type="author"><name name-style="western"><surname>Choe</surname><given-names>Byung Lae</given-names></name></person-group><year>1992</year><source>Illustrated Encyclopedia of Fauna and Flora of Korea</source><volume>Vol. 33, Mollusca (Ⅱ)</volume><publisher-name>Ministry of Education</publisher-name><publisher-loc>Seoul</publisher-loc><size units="page">859</size></element-citation></ref><ref id="B12480876"><element-citation xmlns:xlink="http://www.w3.org/1999/xlink" publication-type="book" xlink:type="simple"><person-group person-group-type="author"><name name-style="western"><surname>Fukuda</surname><given-names>Hiroshi</given-names></name><name name-style="western"><surname>Mashino</surname><given-names>Kazuyuki</given-names></name><name name-style="western"><surname>Sugimura</surname><given-names>Tomoyuki</given-names></name></person-group><year>1992</year><source>A review of the molluscan fauna of Yamaguchi Prefecture, western Japan</source><publisher-name>Yamaguchi Museum</publisher-name><publisher-loc>Yamaguchi</publisher-loc></element-citation></ref><ref id="B12151934"><element-citation xmlns:xlink="http://www.w3.org/1999/xlink" publication-type="chapter" xlink:type="simple"><person-group person-group-type="author"><name name-style="western"><surname>Christiaens</surname><given-names>J</given-names></name></person-group><year>1980</year><chapter-title>The limpets of Hong Kong with descriptions of seven new species and subspecies</chapter-title><person-group person-group-type="editor"><name name-style="western"><surname>Morton</surname><given-names>B</given-names></name></person-group><source>The Malacofauna of Hong Kong and Southern China</source><publisher-name>Hong Kong University Press</publisher-name><publisher-loc>Hong Kong</publisher-loc></element-citation></ref><ref id="B12482808"><element-citation xmlns:xlink="http://www.w3.org/1999/xlink" publication-type="book" xlink:type="simple"><person-group person-group-type="author"><name name-style="western"><surname>Springsteen</surname><given-names>F J</given-names></name><name name-style="western"><surname>Leobrera</surname><given-names>F M</given-names></name></person-group><year>1986</year><source>Shells of the Philippines</source><publisher-name>Carfel Seashell Museum</publisher-name><publisher-loc>Manila</publisher-loc><size units="page">1-377</size></element-citation></ref><ref id="B12152139"><element-citation xmlns:xlink="http://www.w3.org/1999/xlink" publication-type="book" xlink:type="simple"><person-group person-group-type="author"><name name-style="western"><surname>Kwon</surname><given-names>O Kil</given-names></name><name name-style="western"><surname>Park</surname><given-names>G M</given-names></name><name name-style="western"><surname>Lee</surname><given-names>J S</given-names></name></person-group><year>1993</year><source>Coloured Shells of Korea</source><publisher-name>Academy Publishing Company</publisher-name><publisher-loc>Seoul</publisher-loc><size units="page">445</size></element-citation></ref><ref id="B12480818"><element-citation xmlns:xlink="http://www.w3.org/1999/xlink" publication-type="book" xlink:type="simple"><person-group person-group-type="author"><name name-style="western"><surname>Higo</surname><given-names>Shun'ichi</given-names></name><name name-style="western"><surname>Callomon</surname><given-names>Paul</given-names></name><name name-style="western"><surname>Goto</surname><given-names>Yoshihiro</given-names></name></person-group><year>1999</year><source>Catalogue and bibliography of the marine shell-bearing <tp:taxon-name><tp:taxon-name-part taxon-name-part-type="phylum">Mollusca</tp:taxon-name-part></tp:taxon-name> of Japan</source><publisher-name>Elle Scientific Publications</publisher-name></element-citation></ref><ref id="B12152147"><element-citation xmlns:xlink="http://www.w3.org/1999/xlink" publication-type="book" xlink:type="simple"><person-group person-group-type="author"><name name-style="western"><surname>Kwon</surname><given-names>Oh Kil</given-names></name></person-group><year>2001</year><source>Korean mollusks with color illustration</source><publisher-name>Shell House</publisher-name><publisher-loc>Busan</publisher-loc><size units="page">332</size></element-citation></ref><ref id="B12152197"><element-citation xmlns:xlink="http://www.w3.org/1999/xlink" publication-type="book" xlink:type="simple"><person-group person-group-type="author"><name name-style="western"><surname>Min</surname><given-names>D K</given-names></name><name name-style="western"><surname>Lee</surname><given-names>J S</given-names></name><name name-style="western"><surname>Koh</surname><given-names>D B</given-names></name><name name-style="western"><surname>Je</surname><given-names>J G</given-names></name></person-group><year>2004</year><source>Mollusks in Korea (revised supplementary edition)</source><publisher-name>Min Molluscan Research Institute</publisher-name><publisher-loc>Seoul</publisher-loc><size units="page">566</size></element-citation></ref><ref id="B12152231"><element-citation xmlns:xlink="http://www.w3.org/1999/xlink" publication-type="book" xlink:type="simple"><person-group person-group-type="author"><name name-style="western"><surname>Okutani</surname><given-names>T</given-names></name></person-group><year>2000</year><source>Marine mollusks in Japan</source><publisher-name>Tokai University Press</publisher-name><publisher-loc>Tokyo</publisher-loc><size units="page">1173</size></element-citation></ref><ref id="B12480696"><element-citation xmlns:xlink="http://www.w3.org/1999/xlink" publication-type="article" xlink:type="simple"><person-group person-group-type="author"><name name-style="western"><surname>Noseworthy</surname><given-names>Ronald G</given-names></name><name name-style="western"><surname>Lim</surname><given-names>Na-Rae</given-names></name><name name-style="western"><surname>Choi</surname><given-names>Kwang-Sik</given-names></name></person-group><year>2007</year><article-title>A catalogue of the mollusks of Jeju Island, South Korea</article-title><source>Korean Journal of Malacology</source><volume>23</volume><issue>1</issue><fpage>65</fpage><lpage>104</lpage></element-citation></ref><ref id="B12152239"><element-citation xmlns:xlink="http://www.w3.org/1999/xlink" publication-type="book" xlink:type="simple"><person-group person-group-type="author"><name name-style="western"><surname>Okutani</surname><given-names>T</given-names></name></person-group><year>2017</year><source>Marine mollusks in Japan</source><edition>2nd Edition</edition><publisher-name>Tokai University Press</publisher-name><publisher-loc>Hiratsuka</publisher-loc><size units="page">1375</size></element-citation></ref></ref-list></tp:taxon-treatment>
